# Supplementary material for: Native Microbiome Members of C. elegans Act Synergistically in Biosynthesis of Pyridoxal 5′-Phosphate
Source: Metabolites. 2022 Feb 11;12(2):172. doi: 10.3390/metabo12020172 (PMC8879373; doi:10.3390/metabo12020172)
Supplement: Supplementary file 1 [file metabolites-12-00172-s001.zip › Supplementary Tables.xlsx]

## Sheet: Table S1
Table S1: Gradient elution for LC. The percent of mobile phase B at each indicated time point for LC is shown. *: Equilibration
Time (min)	Mobile phase B (%)
-3*	1*
0	1
0.2	2
0.5	2
0.7	4
0.9	4
1.3	6
1.4	21
8	99
11	99
12	1

## Sheet: Table S2_positive mode
Table S2: Differentially presented metabolites. Differentially presented metabolites among groups (FDR < 0.05), determined by ANOVA with Fisher’s LSD, are shown, for both modes
	f.value	p.value	#NAME?	FDR	Fisher's LSD
463.9555__83.38	305.66	2.4783e-14	13.606	8.9318e-11	Comamonas sp. 12022 MYb131 - Chryseobacterium sp. CHNTR56 MYb120; Chryseobacterium sp. CHNTR56 MYb120 - Combination; Chryseobacterium sp. CHNTR56 MYb120 - Escherichia coli OP50; Comamonas sp. 12022 MYb131 - Combination; Comamonas sp. 12022 MYb131 - Escherichia coli OP50
283.0901__133.16	255.49	1.0112e-13	12.995	1.8221e-10	Chryseobacterium sp. CHNTR56 MYb120 - Comamonas sp. 12022 MYb131; Chryseobacterium sp. CHNTR56 MYb120 - Escherichia coli OP50; Combination - Comamonas sp. 12022 MYb131; Comamonas sp. 12022 MYb131 - Escherichia coli OP50; Combination - Escherichia coli OP50
174.9851__40.57	213.65	4.0872e-13	12.389	4.183e-10	Comamonas sp. 12022 MYb131 - Chryseobacterium sp. CHNTR56 MYb120; Chryseobacterium sp. CHNTR56 MYb120 - Escherichia coli OP50; Comamonas sp. 12022 MYb131 - Combination; Comamonas sp. 12022 MYb131 - Escherichia coli OP50; Combination - Escherichia coli OP50
310.0863__64.16	210.19	4.6426e-13	12.333	4.183e-10	Comamonas sp. 12022 MYb131 - Chryseobacterium sp. CHNTR56 MYb120; Combination - Chryseobacterium sp. CHNTR56 MYb120; Escherichia coli OP50 - Chryseobacterium sp. CHNTR56 MYb120; Escherichia coli OP50 - Comamonas sp. 12022 MYb131; Escherichia coli OP50 - Combination
205.097__243.46	192.98	9.0242e-13	12.045	6.5046e-10	Chryseobacterium sp. CHNTR56 MYb120 - Escherichia coli OP50; Comamonas sp. 12022 MYb131 - Escherichia coli OP50; Combination - Escherichia coli OP50
485.0641__46.65	180.21	1.536e-12	11.814	9.1379e-10	Chryseobacterium sp. CHNTR56 MYb120 - Comamonas sp. 12022 MYb131; Chryseobacterium sp. CHNTR56 MYb120 - Escherichia coli OP50; Combination - Comamonas sp. 12022 MYb131; Comamonas sp. 12022 MYb131 - Escherichia coli OP50; Combination - Escherichia coli OP50
147.0764__40.83	176.18	1.83e-12	11.738	9.1379e-10	Chryseobacterium sp. CHNTR56 MYb120 - Comamonas sp. 12022 MYb131; Combination - Chryseobacterium sp. CHNTR56 MYb120; Chryseobacterium sp. CHNTR56 MYb120 - Escherichia coli OP50; Combination - Comamonas sp. 12022 MYb131; Comamonas sp. 12022 MYb131 - Escherichia coli OP50; Combination - Escherichia coli OP50
645.183__139.73	173.86	2.0284e-12	11.693	9.1379e-10	Chryseobacterium sp. CHNTR56 MYb120 - Comamonas sp. 12022 MYb131; Chryseobacterium sp. CHNTR56 MYb120 - Combination; Chryseobacterium sp. CHNTR56 MYb120 - Escherichia coli OP50; Combination - Comamonas sp. 12022 MYb131; Comamonas sp. 12022 MYb131 - Escherichia coli OP50; Combination - Escherichia coli OP50
316.0525__71.66	157.97	4.2577e-12	11.371	1.6355e-09	Chryseobacterium sp. CHNTR56 MYb120 - Comamonas sp. 12022 MYb131; Chryseobacterium sp. CHNTR56 MYb120 - Combination; Chryseobacterium sp. CHNTR56 MYb120 - Escherichia coli OP50; Combination - Comamonas sp. 12022 MYb131; Escherichia coli OP50 - Comamonas sp. 12022 MYb131; Combination - Escherichia coli OP50
274.0913__152.22	156.67	4.5379e-12	11.343	1.6355e-09	Chryseobacterium sp. CHNTR56 MYb120 - Comamonas sp. 12022 MYb131; Combination - Chryseobacterium sp. CHNTR56 MYb120; Chryseobacterium sp. CHNTR56 MYb120 - Escherichia coli OP50; Combination - Comamonas sp. 12022 MYb131; Comamonas sp. 12022 MYb131 - Escherichia coli OP50; Combination - Escherichia coli OP50
348.0701__229.21	153.97	5.1904e-12	11.285	1.7006e-09	Combination - Chryseobacterium sp. CHNTR56 MYb120; Chryseobacterium sp. CHNTR56 MYb120 - Escherichia coli OP50; Comamonas sp. 12022 MYb131 - Escherichia coli OP50; Combination - Escherichia coli OP50
330.073__64.4	144.73	8.3621e-12	11.078	2.5114e-09	Comamonas sp. 12022 MYb131 - Chryseobacterium sp. CHNTR56 MYb120; Combination - Chryseobacterium sp. CHNTR56 MYb120; Escherichia coli OP50 - Chryseobacterium sp. CHNTR56 MYb120
423.4722__161	143.05	9.1501e-12	11.039	2.5367e-09	Comamonas sp. 12022 MYb131 - Chryseobacterium sp. CHNTR56 MYb120; Combination - Chryseobacterium sp. CHNTR56 MYb120; Escherichia coli OP50 - Chryseobacterium sp. CHNTR56 MYb120; Comamonas sp. 12022 MYb131 - Escherichia coli OP50; Combination - Escherichia coli OP50
338.1933__256.41	141.64	9.8737e-12	11.006	2.5418e-09	Chryseobacterium sp. CHNTR56 MYb120 - Comamonas sp. 12022 MYb131; Chryseobacterium sp. CHNTR56 MYb120 - Combination; Chryseobacterium sp. CHNTR56 MYb120 - Escherichia coli OP50; Combination - Comamonas sp. 12022 MYb131; Comamonas sp. 12022 MYb131 - Escherichia coli OP50; Combination - Escherichia coli OP50
128.0456__72.11	131.02	1.7971e-11	10.745	4.3179e-09	Combination - Chryseobacterium sp. CHNTR56 MYb120; Chryseobacterium sp. CHNTR56 MYb120 - Escherichia coli OP50; Combination - Comamonas sp. 12022 MYb131; Comamonas sp. 12022 MYb131 - Escherichia coli OP50; Combination - Escherichia coli OP50
526.1863__179.25	118.44	3.8919e-11	10.41	8.7664e-09	Comamonas sp. 12022 MYb131 - Chryseobacterium sp. CHNTR56 MYb120; Combination - Chryseobacterium sp. CHNTR56 MYb120; Escherichia coli OP50 - Chryseobacterium sp. CHNTR56 MYb120; Comamonas sp. 12022 MYb131 - Combination; Comamonas sp. 12022 MYb131 - Escherichia coli OP50
298.0965__207.7	115.76	4.6321e-11	10.334	9.8201e-09	Chryseobacterium sp. CHNTR56 MYb120 - Comamonas sp. 12022 MYb131; Chryseobacterium sp. CHNTR56 MYb120 - Escherichia coli OP50; Comamonas sp. 12022 MYb131 - Escherichia coli OP50; Combination - Escherichia coli OP50
438.2303__574.16	114.88	4.9099e-11	10.309	9.8308e-09	Comamonas sp. 12022 MYb131 - Chryseobacterium sp. CHNTR56 MYb120; Combination - Chryseobacterium sp. CHNTR56 MYb120; Chryseobacterium sp. CHNTR56 MYb120 - Escherichia coli OP50; Comamonas sp. 12022 MYb131 - Escherichia coli OP50; Combination - Escherichia coli OP50
276.1547__43.06	112.63	5.7119e-11	10.243	1.0417e-08	Escherichia coli OP50 - Chryseobacterium sp. CHNTR56 MYb120; Escherichia coli OP50 - Comamonas sp. 12022 MYb131; Escherichia coli OP50 - Combination
254.0883__60.07	112.17	5.8898e-11	10.23	1.0417e-08	Comamonas sp. 12022 MYb131 - Chryseobacterium sp. CHNTR56 MYb120; Combination - Chryseobacterium sp. CHNTR56 MYb120; Escherichia coli OP50 - Chryseobacterium sp. CHNTR56 MYb120; Comamonas sp. 12022 MYb131 - Combination; Comamonas sp. 12022 MYb131 - Escherichia coli OP50; Combination - Escherichia coli OP50
351.5988__154.03	111.73	6.0701e-11	10.217	1.0417e-08	Comamonas sp. 12022 MYb131 - Chryseobacterium sp. CHNTR56 MYb120; Combination - Chryseobacterium sp. CHNTR56 MYb120; Comamonas sp. 12022 MYb131 - Escherichia coli OP50; Combination - Escherichia coli OP50
291.2292__652.33	110.29	6.7015e-11	10.174	1.0978e-08	Escherichia coli OP50 - Chryseobacterium sp. CHNTR56 MYb120; Escherichia coli OP50 - Comamonas sp. 12022 MYb131; Escherichia coli OP50 - Combination
124.0475__62.23	109.38	7.1343e-11	10.147	1.1179e-08	Combination - Chryseobacterium sp. CHNTR56 MYb120; Chryseobacterium sp. CHNTR56 MYb120 - Escherichia coli OP50; Combination - Comamonas sp. 12022 MYb131; Comamonas sp. 12022 MYb131 - Escherichia coli OP50; Combination - Escherichia coli OP50
309.0752__64.12	107.07	8.3925e-11	10.076	1.2603e-08	Comamonas sp. 12022 MYb131 - Chryseobacterium sp. CHNTR56 MYb120; Combination - Chryseobacterium sp. CHNTR56 MYb120; Escherichia coli OP50 - Chryseobacterium sp. CHNTR56 MYb120; Escherichia coli OP50 - Comamonas sp. 12022 MYb131; Escherichia coli OP50 - Combination
501.0761__232.7	100.63	1.3442e-10	9.8715	1.9378e-08	Comamonas sp. 12022 MYb131 - Chryseobacterium sp. CHNTR56 MYb120; Combination - Chryseobacterium sp. CHNTR56 MYb120; Comamonas sp. 12022 MYb131 - Escherichia coli OP50; Combination - Escherichia coli OP50
458.1152__232.58	99.181	1.4999e-10	9.8239	2.079e-08	Comamonas sp. 12022 MYb131 - Chryseobacterium sp. CHNTR56 MYb120; Combination - Chryseobacterium sp. CHNTR56 MYb120; Comamonas sp. 12022 MYb131 - Escherichia coli OP50; Combination - Escherichia coli OP50
344.2791__718.2	94.787	2.1127e-10	9.6752	2.82e-08	Chryseobacterium sp. CHNTR56 MYb120 - Comamonas sp. 12022 MYb131; Chryseobacterium sp. CHNTR56 MYb120 - Escherichia coli OP50; Combination - Comamonas sp. 12022 MYb131; Comamonas sp. 12022 MYb131 - Escherichia coli OP50; Combination - Escherichia coli OP50
271.0898__50.45	89.978	3.1281e-10	9.5047	4.0223e-08	Comamonas sp. 12022 MYb131 - Chryseobacterium sp. CHNTR56 MYb120; Combination - Chryseobacterium sp. CHNTR56 MYb120; Chryseobacterium sp. CHNTR56 MYb120 - Escherichia coli OP50; Comamonas sp. 12022 MYb131 - Escherichia coli OP50; Combination - Escherichia coli OP50
231.9949__72.42	89.572	3.2366e-10	9.4899	4.0223e-08	Chryseobacterium sp. CHNTR56 MYb120 - Comamonas sp. 12022 MYb131; Chryseobacterium sp. CHNTR56 MYb120 - Escherichia coli OP50; Combination - Comamonas sp. 12022 MYb131; Combination - Escherichia coli OP50
412.559__229.17	86.908	4.0615e-10	9.3913	4.8792e-08	Chryseobacterium sp. CHNTR56 MYb120 - Escherichia coli OP50; Comamonas sp. 12022 MYb131 - Escherichia coli OP50; Combination - Escherichia coli OP50
160.1808__33.27	85.068	4.7691e-10	9.3216	5.5445e-08	Chryseobacterium sp. CHNTR56 MYb120 - Escherichia coli OP50; Combination - Comamonas sp. 12022 MYb131; Comamonas sp. 12022 MYb131 - Escherichia coli OP50; Combination - Escherichia coli OP50
426.086__72.36	84.017	5.2351e-10	9.2811	5.896e-08	Chryseobacterium sp. CHNTR56 MYb120 - Comamonas sp. 12022 MYb131; Combination - Chryseobacterium sp. CHNTR56 MYb120; Chryseobacterium sp. CHNTR56 MYb120 - Escherichia coli OP50; Combination - Comamonas sp. 12022 MYb131; Escherichia coli OP50 - Comamonas sp. 12022 MYb131; Combination - Escherichia coli OP50
457.1117__232.7	82.73	5.8771e-10	9.2308	6.2713e-08	Comamonas sp. 12022 MYb131 - Chryseobacterium sp. CHNTR56 MYb120; Combination - Chryseobacterium sp. CHNTR56 MYb120; Comamonas sp. 12022 MYb131 - Escherichia coli OP50; Combination - Escherichia coli OP50
665.1195__71.37	82.656	5.9163e-10	9.228	6.2713e-08	Chryseobacterium sp. CHNTR56 MYb120 - Comamonas sp. 12022 MYb131; Escherichia coli OP50 - Chryseobacterium sp. CHNTR56 MYb120; Combination - Comamonas sp. 12022 MYb131; Escherichia coli OP50 - Comamonas sp. 12022 MYb131; Escherichia coli OP50 - Combination
71.0691__44.04	80.465	7.234e-10	9.1406	7.367e-08	Comamonas sp. 12022 MYb131 - Chryseobacterium sp. CHNTR56 MYb120; Chryseobacterium sp. CHNTR56 MYb120 - Escherichia coli OP50; Comamonas sp. 12022 MYb131 - Escherichia coli OP50; Combination - Escherichia coli OP50
70.0658__44.23	80.054	7.516e-10	9.124	7.367e-08	Comamonas sp. 12022 MYb131 - Chryseobacterium sp. CHNTR56 MYb120; Chryseobacterium sp. CHNTR56 MYb120 - Escherichia coli OP50; Comamonas sp. 12022 MYb131 - Escherichia coli OP50; Combination - Escherichia coli OP50
161.0961__33.34	79.987	7.5632e-10	9.1213	7.367e-08	Chryseobacterium sp. CHNTR56 MYb120 - Escherichia coli OP50; Combination - Comamonas sp. 12022 MYb131; Comamonas sp. 12022 MYb131 - Escherichia coli OP50; Combination - Escherichia coli OP50
318.0854__41.62	78.037	9.0936e-10	9.0413	8.6246e-08	Chryseobacterium sp. CHNTR56 MYb120 - Comamonas sp. 12022 MYb131; Chryseobacterium sp. CHNTR56 MYb120 - Combination; Chryseobacterium sp. CHNTR56 MYb120 - Escherichia coli OP50; Comamonas sp. 12022 MYb131 - Escherichia coli OP50; Combination - Escherichia coli OP50
203.139__156.53	76.128	1.0938e-09	8.9611	1.0107e-07	Combination - Chryseobacterium sp. CHNTR56 MYb120; Chryseobacterium sp. CHNTR56 MYb120 - Escherichia coli OP50; Combination - Comamonas sp. 12022 MYb131; Comamonas sp. 12022 MYb131 - Escherichia coli OP50; Combination - Escherichia coli OP50
199.1805__468.68	75.41	1.1737e-09	8.9304	1.0244e-07	Chryseobacterium sp. CHNTR56 MYb120 - Escherichia coli OP50; Comamonas sp. 12022 MYb131 - Escherichia coli OP50; Combination - Escherichia coli OP50
306.0642__142.81	75.4	1.1748e-09	8.93	1.0244e-07	Chryseobacterium sp. CHNTR56 MYb120 - Escherichia coli OP50; Comamonas sp. 12022 MYb131 - Escherichia coli OP50; Combination - Escherichia coli OP50
229.9747__72.41	75.238	1.1938e-09	8.9231	1.0244e-07	Chryseobacterium sp. CHNTR56 MYb120 - Comamonas sp. 12022 MYb131; Chryseobacterium sp. CHNTR56 MYb120 - Escherichia coli OP50; Combination - Comamonas sp. 12022 MYb131; Escherichia coli OP50 - Comamonas sp. 12022 MYb131; Combination - Escherichia coli OP50
279.1029__193.24	74.694	1.26e-09	8.8996	1.0561e-07	Combination - Chryseobacterium sp. CHNTR56 MYb120; Chryseobacterium sp. CHNTR56 MYb120 - Escherichia coli OP50; Combination - Comamonas sp. 12022 MYb131; Comamonas sp. 12022 MYb131 - Escherichia coli OP50; Combination - Escherichia coli OP50
529.1333__61.18	71.44	1.7539e-09	8.756	1.4366e-07	Chryseobacterium sp. CHNTR56 MYb120 - Comamonas sp. 12022 MYb131; Combination - Chryseobacterium sp. CHNTR56 MYb120; Chryseobacterium sp. CHNTR56 MYb120 - Escherichia coli OP50; Combination - Comamonas sp. 12022 MYb131; Comamonas sp. 12022 MYb131 - Escherichia coli OP50; Combination - Escherichia coli OP50
449.114__44.4	70.533	1.9282e-09	8.7149	1.5237e-07	Comamonas sp. 12022 MYb131 - Chryseobacterium sp. CHNTR56 MYb120; Combination - Chryseobacterium sp. CHNTR56 MYb120; Escherichia coli OP50 - Chryseobacterium sp. CHNTR56 MYb120; Comamonas sp. 12022 MYb131 - Combination; Comamonas sp. 12022 MYb131 - Escherichia coli OP50
643.4822__834.22	70.451	1.9448e-09	8.7111	1.5237e-07	Chryseobacterium sp. CHNTR56 MYb120 - Comamonas sp. 12022 MYb131; Chryseobacterium sp. CHNTR56 MYb120 - Escherichia coli OP50; Combination - Comamonas sp. 12022 MYb131; Comamonas sp. 12022 MYb131 - Escherichia coli OP50; Combination - Escherichia coli OP50
117.0741__44.35	69.461	2.1596e-09	8.6656	1.656e-07	Comamonas sp. 12022 MYb131 - Chryseobacterium sp. CHNTR56 MYb120; Chryseobacterium sp. CHNTR56 MYb120 - Escherichia coli OP50; Comamonas sp. 12022 MYb131 - Escherichia coli OP50; Combination - Escherichia coli OP50
101.0256__40.85	69.112	2.2416e-09	8.6494	1.6666e-07	Chryseobacterium sp. CHNTR56 MYb120 - Comamonas sp. 12022 MYb131; Combination - Chryseobacterium sp. CHNTR56 MYb120; Chryseobacterium sp. CHNTR56 MYb120 - Escherichia coli OP50; Combination - Comamonas sp. 12022 MYb131; Comamonas sp. 12022 MYb131 - Escherichia coli OP50; Combination - Escherichia coli OP50
674.136__163.21	69.011	2.2659e-09	8.6448	1.6666e-07	Chryseobacterium sp. CHNTR56 MYb120 - Comamonas sp. 12022 MYb131; Chryseobacterium sp. CHNTR56 MYb120 - Escherichia coli OP50; Comamonas sp. 12022 MYb131 - Escherichia coli OP50; Combination - Escherichia coli OP50
189.1598__39.05	68.146	2.4873e-09	8.6043	1.7928e-07	Comamonas sp. 12022 MYb131 - Chryseobacterium sp. CHNTR56 MYb120; Combination - Chryseobacterium sp. CHNTR56 MYb120; Escherichia coli OP50 - Chryseobacterium sp. CHNTR56 MYb120; Comamonas sp. 12022 MYb131 - Escherichia coli OP50; Combination - Escherichia coli OP50
334.2406__835.96	67.331	2.7185e-09	8.5657	1.9159e-07	Chryseobacterium sp. CHNTR56 MYb120 - Comamonas sp. 12022 MYb131; Chryseobacterium sp. CHNTR56 MYb120 - Escherichia coli OP50; Combination - Comamonas sp. 12022 MYb131; Comamonas sp. 12022 MYb131 - Escherichia coli OP50; Combination - Escherichia coli OP50
501.0377__42.16	67.178	2.7643e-09	8.5584	1.9159e-07	Chryseobacterium sp. CHNTR56 MYb120 - Comamonas sp. 12022 MYb131; Chryseobacterium sp. CHNTR56 MYb120 - Escherichia coli OP50; Combination - Comamonas sp. 12022 MYb131; Comamonas sp. 12022 MYb131 - Escherichia coli OP50; Combination - Escherichia coli OP50
558.9437__48.04	65.471	3.3421e-09	8.476	2.2726e-07	Chryseobacterium sp. CHNTR56 MYb120 - Comamonas sp. 12022 MYb131; Chryseobacterium sp. CHNTR56 MYb120 - Combination; Combination - Comamonas sp. 12022 MYb131; Escherichia coli OP50 - Comamonas sp. 12022 MYb131; Escherichia coli OP50 - Combination
246.0586__80.25	64.649	3.6679e-09	8.4356	2.448e-07	Chryseobacterium sp. CHNTR56 MYb120 - Comamonas sp. 12022 MYb131; Chryseobacterium sp. CHNTR56 MYb120 - Escherichia coli OP50; Combination - Comamonas sp. 12022 MYb131; Comamonas sp. 12022 MYb131 - Escherichia coli OP50; Combination - Escherichia coli OP50
329.0412__66.78	63.815	4.0353e-09	8.3941	2.6442e-07	Comamonas sp. 12022 MYb131 - Chryseobacterium sp. CHNTR56 MYb120; Combination - Chryseobacterium sp. CHNTR56 MYb120; Comamonas sp. 12022 MYb131 - Escherichia coli OP50; Combination - Escherichia coli OP50
279.1702__297.68	63.585	4.1438e-09	8.3826	2.6532e-07	Combination - Chryseobacterium sp. CHNTR56 MYb120; Chryseobacterium sp. CHNTR56 MYb120 - Escherichia coli OP50; Combination - Comamonas sp. 12022 MYb131; Comamonas sp. 12022 MYb131 - Escherichia coli OP50; Combination - Escherichia coli OP50
412.2454__555.04	63.476	4.1963e-09	8.3771	2.6532e-07	Chryseobacterium sp. CHNTR56 MYb120 - Comamonas sp. 12022 MYb131; Chryseobacterium sp. CHNTR56 MYb120 - Escherichia coli OP50; Combination - Comamonas sp. 12022 MYb131; Comamonas sp. 12022 MYb131 - Escherichia coli OP50; Combination - Escherichia coli OP50
328.0814__74.38	63.264	4.3005e-09	8.3665	2.6723e-07	Comamonas sp. 12022 MYb131 - Chryseobacterium sp. CHNTR56 MYb120; Escherichia coli OP50 - Chryseobacterium sp. CHNTR56 MYb120; Comamonas sp. 12022 MYb131 - Combination; Escherichia coli OP50 - Comamonas sp. 12022 MYb131; Escherichia coli OP50 - Combination
184.5548__116.44	63.082	4.3923e-09	8.3573	2.683e-07	Chryseobacterium sp. CHNTR56 MYb120 - Comamonas sp. 12022 MYb131; Chryseobacterium sp. CHNTR56 MYb120 - Escherichia coli OP50; Combination - Comamonas sp. 12022 MYb131; Comamonas sp. 12022 MYb131 - Escherichia coli OP50; Combination - Escherichia coli OP50
708.4272__375.01	62.21	4.8651e-09	8.3129	2.9223e-07	Combination - Chryseobacterium sp. CHNTR56 MYb120; Chryseobacterium sp. CHNTR56 MYb120 - Escherichia coli OP50; Comamonas sp. 12022 MYb131 - Escherichia coli OP50; Combination - Escherichia coli OP50
638.6336__161.87	61.509	5.2861e-09	8.2769	3.1115e-07	Chryseobacterium sp. CHNTR56 MYb120 - Comamonas sp. 12022 MYb131; Chryseobacterium sp. CHNTR56 MYb120 - Combination; Chryseobacterium sp. CHNTR56 MYb120 - Escherichia coli OP50; Combination - Comamonas sp. 12022 MYb131; Combination - Escherichia coli OP50
358.6301__169.77	61.404	5.3528e-09	8.2714	3.1115e-07	Comamonas sp. 12022 MYb131 - Chryseobacterium sp. CHNTR56 MYb120; Combination - Chryseobacterium sp. CHNTR56 MYb120; Combination - Comamonas sp. 12022 MYb131; Comamonas sp. 12022 MYb131 - Escherichia coli OP50; Combination - Escherichia coli OP50
480.6716__196.83	61.218	5.473e-09	8.2618	3.1309e-07	Comamonas sp. 12022 MYb131 - Chryseobacterium sp. CHNTR56 MYb120; Combination - Chryseobacterium sp. CHNTR56 MYb120; Escherichia coli OP50 - Chryseobacterium sp. CHNTR56 MYb120; Combination - Comamonas sp. 12022 MYb131; Comamonas sp. 12022 MYb131 - Escherichia coli OP50; Combination - Escherichia coli OP50
216.0541__83.4	60.082	6.2774e-09	8.2022	3.535e-07	Chryseobacterium sp. CHNTR56 MYb120 - Comamonas sp. 12022 MYb131; Chryseobacterium sp. CHNTR56 MYb120 - Escherichia coli OP50; Combination - Comamonas sp. 12022 MYb131; Escherichia coli OP50 - Comamonas sp. 12022 MYb131; Combination - Escherichia coli OP50
120.5366__72.57	59.257	6.9444e-09	8.1584	3.8504e-07	Chryseobacterium sp. CHNTR56 MYb120 - Comamonas sp. 12022 MYb131; Chryseobacterium sp. CHNTR56 MYb120 - Escherichia coli OP50; Combination - Comamonas sp. 12022 MYb131; Escherichia coli OP50 - Comamonas sp. 12022 MYb131; Combination - Escherichia coli OP50
106.0501__41.08	58.752	7.3919e-09	8.1312	4.0364e-07	Comamonas sp. 12022 MYb131 - Chryseobacterium sp. CHNTR56 MYb120; Combination - Chryseobacterium sp. CHNTR56 MYb120; Chryseobacterium sp. CHNTR56 MYb120 - Escherichia coli OP50; Comamonas sp. 12022 MYb131 - Escherichia coli OP50; Combination - Escherichia coli OP50
128.986__83.54	58.554	7.5761e-09	8.1206	4.0753e-07	Chryseobacterium sp. CHNTR56 MYb120 - Comamonas sp. 12022 MYb131; Chryseobacterium sp. CHNTR56 MYb120 - Escherichia coli OP50; Combination - Comamonas sp. 12022 MYb131; Escherichia coli OP50 - Comamonas sp. 12022 MYb131; Combination - Escherichia coli OP50
186.0074__72.58	58.376	7.7464e-09	8.1109	4.1056e-07	Chryseobacterium sp. CHNTR56 MYb120 - Comamonas sp. 12022 MYb131; Chryseobacterium sp. CHNTR56 MYb120 - Escherichia coli OP50; Combination - Comamonas sp. 12022 MYb131; Combination - Escherichia coli OP50
675.1393__162.65	58.193	7.9257e-09	8.101	4.1397e-07	Chryseobacterium sp. CHNTR56 MYb120 - Comamonas sp. 12022 MYb131; Chryseobacterium sp. CHNTR56 MYb120 - Escherichia coli OP50; Comamonas sp. 12022 MYb131 - Escherichia coli OP50; Combination - Escherichia coli OP50
108.5129__83.66	57.951	8.1708e-09	8.0877	4.2068e-07	Chryseobacterium sp. CHNTR56 MYb120 - Comamonas sp. 12022 MYb131; Chryseobacterium sp. CHNTR56 MYb120 - Escherichia coli OP50; Combination - Comamonas sp. 12022 MYb131; Combination - Escherichia coli OP50
495.0583__232.6	57.437	8.7186e-09	8.0596	4.3689e-07	Comamonas sp. 12022 MYb131 - Chryseobacterium sp. CHNTR56 MYb120; Combination - Chryseobacterium sp. CHNTR56 MYb120; Comamonas sp. 12022 MYb131 - Escherichia coli OP50; Combination - Escherichia coli OP50
193.0019__83.53	57.428	8.728e-09	8.0591	4.3689e-07	Chryseobacterium sp. CHNTR56 MYb120 - Comamonas sp. 12022 MYb131; Chryseobacterium sp. CHNTR56 MYb120 - Escherichia coli OP50; Combination - Comamonas sp. 12022 MYb131; Escherichia coli OP50 - Comamonas sp. 12022 MYb131; Combination - Escherichia coli OP50
451.1941__218.66	56.072	1.0386e-08	7.9836	5.1275e-07	Chryseobacterium sp. CHNTR56 MYb120 - Escherichia coli OP50; Comamonas sp. 12022 MYb131 - Escherichia coli OP50; Combination - Escherichia coli OP50
362.9985__47.13	55.659	1.0958e-08	7.9603	5.337e-07	Chryseobacterium sp. CHNTR56 MYb120 - Comamonas sp. 12022 MYb131; Chryseobacterium sp. CHNTR56 MYb120 - Combination; Escherichia coli OP50 - Chryseobacterium sp. CHNTR56 MYb120; Combination - Comamonas sp. 12022 MYb131; Escherichia coli OP50 - Comamonas sp. 12022 MYb131; Escherichia coli OP50 - Combination
217.1546__249.44	55.328	1.1443e-08	7.9415	5.4988e-07	Comamonas sp. 12022 MYb131 - Chryseobacterium sp. CHNTR56 MYb120; Chryseobacterium sp. CHNTR56 MYb120 - Escherichia coli OP50; Comamonas sp. 12022 MYb131 - Combination; Comamonas sp. 12022 MYb131 - Escherichia coli OP50; Combination - Escherichia coli OP50
213.5866__86.14	54.84	1.2203e-08	7.9135	5.7869e-07	Comamonas sp. 12022 MYb131 - Chryseobacterium sp. CHNTR56 MYb120; Combination - Chryseobacterium sp. CHNTR56 MYb120; Combination - Comamonas sp. 12022 MYb131; Comamonas sp. 12022 MYb131 - Escherichia coli OP50; Combination - Escherichia coli OP50
268.5461__232.8	54.363	1.3001e-08	7.886	6.0852e-07	Comamonas sp. 12022 MYb131 - Chryseobacterium sp. CHNTR56 MYb120; Combination - Chryseobacterium sp. CHNTR56 MYb120; Comamonas sp. 12022 MYb131 - Escherichia coli OP50; Combination - Escherichia coli OP50
344.0051__79.88	53.383	1.4832e-08	7.8288	6.8153e-07	Chryseobacterium sp. CHNTR56 MYb120 - Comamonas sp. 12022 MYb131; Chryseobacterium sp. CHNTR56 MYb120 - Escherichia coli OP50; Combination - Comamonas sp. 12022 MYb131; Comamonas sp. 12022 MYb131 - Escherichia coli OP50; Combination - Escherichia coli OP50
300.0833__83.88	53.208	1.5188e-08	7.8185	6.8153e-07	Chryseobacterium sp. CHNTR56 MYb120 - Comamonas sp. 12022 MYb131; Chryseobacterium sp. CHNTR56 MYb120 - Combination; Combination - Comamonas sp. 12022 MYb131; Escherichia coli OP50 - Comamonas sp. 12022 MYb131
168.081__104.73	53.205	1.5193e-08	7.8184	6.8153e-07	Comamonas sp. 12022 MYb131 - Chryseobacterium sp. CHNTR56 MYb120; Combination - Chryseobacterium sp. CHNTR56 MYb120; Chryseobacterium sp. CHNTR56 MYb120 - Escherichia coli OP50; Comamonas sp. 12022 MYb131 - Escherichia coli OP50; Combination - Escherichia coli OP50
87.8163__161.85	53.146	1.5317e-08	7.8148	6.8153e-07	Chryseobacterium sp. CHNTR56 MYb120 - Comamonas sp. 12022 MYb131; Chryseobacterium sp. CHNTR56 MYb120 - Combination; Chryseobacterium sp. CHNTR56 MYb120 - Escherichia coli OP50; Combination - Comamonas sp. 12022 MYb131; Escherichia coli OP50 - Comamonas sp. 12022 MYb131
695.133__60.05	52.877	1.5889e-08	7.7989	6.9836e-07	Escherichia coli OP50 - Chryseobacterium sp. CHNTR56 MYb120; Escherichia coli OP50 - Comamonas sp. 12022 MYb131; Escherichia coli OP50 - Combination
158.5207__83.54	52.462	1.6819e-08	7.7742	7.3033e-07	Chryseobacterium sp. CHNTR56 MYb120 - Comamonas sp. 12022 MYb131; Chryseobacterium sp. CHNTR56 MYb120 - Escherichia coli OP50; Combination - Comamonas sp. 12022 MYb131; Escherichia coli OP50 - Comamonas sp. 12022 MYb131; Combination - Escherichia coli OP50
71.4974__834.01	51.78	1.8484e-08	7.7332	7.9306e-07	Chryseobacterium sp. CHNTR56 MYb120 - Comamonas sp. 12022 MYb131; Chryseobacterium sp. CHNTR56 MYb120 - Escherichia coli OP50; Combination - Comamonas sp. 12022 MYb131; Comamonas sp. 12022 MYb131 - Escherichia coli OP50; Combination - Escherichia coli OP50
116.0708__51.55	51.66	1.8798e-08	7.7259	7.9702e-07	Chryseobacterium sp. CHNTR56 MYb120 - Escherichia coli OP50; Comamonas sp. 12022 MYb131 - Escherichia coli OP50; Combination - Escherichia coli OP50
117.5181__83.69	51.26	1.988e-08	7.7016	8.2784e-07	Chryseobacterium sp. CHNTR56 MYb120 - Comamonas sp. 12022 MYb131; Chryseobacterium sp. CHNTR56 MYb120 - Escherichia coli OP50; Combination - Comamonas sp. 12022 MYb131; Comamonas sp. 12022 MYb131 - Escherichia coli OP50; Combination - Escherichia coli OP50
260.5572__232.75	51.223	1.9984e-08	7.6993	8.2784e-07	Comamonas sp. 12022 MYb131 - Chryseobacterium sp. CHNTR56 MYb120; Combination - Chryseobacterium sp. CHNTR56 MYb120; Chryseobacterium sp. CHNTR56 MYb120 - Escherichia coli OP50; Comamonas sp. 12022 MYb131 - Escherichia coli OP50; Combination - Escherichia coli OP50
357.0063__83.24	50.424	2.2379e-08	7.6502	9.1654e-07	Chryseobacterium sp. CHNTR56 MYb120 - Comamonas sp. 12022 MYb131; Chryseobacterium sp. CHNTR56 MYb120 - Combination; Chryseobacterium sp. CHNTR56 MYb120 - Escherichia coli OP50; Combination - Comamonas sp. 12022 MYb131; Escherichia coli OP50 - Comamonas sp. 12022 MYb131; Combination - Escherichia coli OP50
415.0728__447.8	50.09	2.3474e-08	7.6294	9.5057e-07	Chryseobacterium sp. CHNTR56 MYb120 - Escherichia coli OP50; Comamonas sp. 12022 MYb131 - Escherichia coli OP50; Combination - Escherichia coli OP50
714.668__37.86	49.575	2.5283e-08	7.5972	1.0124e-06	Combination - Chryseobacterium sp. CHNTR56 MYb120; Chryseobacterium sp. CHNTR56 MYb120 - Escherichia coli OP50; Comamonas sp. 12022 MYb131 - Escherichia coli OP50; Combination - Escherichia coli OP50
406.7345__335.27	49.439	2.5785e-08	7.5886	1.0161e-06	Comamonas sp. 12022 MYb131 - Chryseobacterium sp. CHNTR56 MYb120; Combination - Chryseobacterium sp. CHNTR56 MYb120; Chryseobacterium sp. CHNTR56 MYb120 - Escherichia coli OP50; Comamonas sp. 12022 MYb131 - Escherichia coli OP50; Combination - Escherichia coli OP50
396.5436__205.17	49.356	2.61e-08	7.5834	1.0161e-06	Combination - Chryseobacterium sp. CHNTR56 MYb120; Escherichia coli OP50 - Chryseobacterium sp. CHNTR56 MYb120; Combination - Comamonas sp. 12022 MYb131; Escherichia coli OP50 - Comamonas sp. 12022 MYb131; Escherichia coli OP50 - Combination
140.0536__41.81	49.264	2.645e-08	7.5776	1.0161e-06	Comamonas sp. 12022 MYb131 - Chryseobacterium sp. CHNTR56 MYb120; Combination - Chryseobacterium sp. CHNTR56 MYb120; Comamonas sp. 12022 MYb131 - Combination; Comamonas sp. 12022 MYb131 - Escherichia coli OP50; Combination - Escherichia coli OP50
497.0576__42.08	49.25	2.6503e-08	7.5767	1.0161e-06	Comamonas sp. 12022 MYb131 - Chryseobacterium sp. CHNTR56 MYb120; Combination - Chryseobacterium sp. CHNTR56 MYb120; Chryseobacterium sp. CHNTR56 MYb120 - Escherichia coli OP50; Comamonas sp. 12022 MYb131 - Escherichia coli OP50; Combination - Escherichia coli OP50
727.9312__376.84	48.896	2.7913e-08	7.5542	1.0589e-06	Combination - Chryseobacterium sp. CHNTR56 MYb120; Chryseobacterium sp. CHNTR56 MYb120 - Escherichia coli OP50; Comamonas sp. 12022 MYb131 - Escherichia coli OP50; Combination - Escherichia coli OP50
646.1861__116.25	48.279	3.0569e-08	7.5147	1.1476e-06	Chryseobacterium sp. CHNTR56 MYb120 - Comamonas sp. 12022 MYb131; Chryseobacterium sp. CHNTR56 MYb120 - Combination; Chryseobacterium sp. CHNTR56 MYb120 - Escherichia coli OP50; Combination - Comamonas sp. 12022 MYb131; Escherichia coli OP50 - Comamonas sp. 12022 MYb131; Combination - Escherichia coli OP50
295.066__72.6	48.073	3.1523e-08	7.5014	1.1712e-06	Combination - Chryseobacterium sp. CHNTR56 MYb120; Escherichia coli OP50 - Chryseobacterium sp. CHNTR56 MYb120; Combination - Comamonas sp. 12022 MYb131; Escherichia coli OP50 - Comamonas sp. 12022 MYb131; Combination - Escherichia coli OP50
525.1828__179.21	47.967	3.2022e-08	7.4945	1.1772e-06	Comamonas sp. 12022 MYb131 - Chryseobacterium sp. CHNTR56 MYb120; Combination - Chryseobacterium sp. CHNTR56 MYb120; Escherichia coli OP50 - Chryseobacterium sp. CHNTR56 MYb120
110.9756__83.38	47.902	3.2337e-08	7.4903	1.1772e-06	Chryseobacterium sp. CHNTR56 MYb120 - Comamonas sp. 12022 MYb131; Chryseobacterium sp. CHNTR56 MYb120 - Escherichia coli OP50; Combination - Comamonas sp. 12022 MYb131; Escherichia coli OP50 - Comamonas sp. 12022 MYb131; Combination - Escherichia coli OP50
658.474__758.92	47.755	3.3056e-08	7.4807	1.1913e-06	Comamonas sp. 12022 MYb131 - Chryseobacterium sp. CHNTR56 MYb120; Combination - Chryseobacterium sp. CHNTR56 MYb120; Chryseobacterium sp. CHNTR56 MYb120 - Escherichia coli OP50; Comamonas sp. 12022 MYb131 - Escherichia coli OP50; Combination - Escherichia coli OP50
218.1579__249.43	47.635	3.3657e-08	7.4729	1.2005e-06	Comamonas sp. 12022 MYb131 - Chryseobacterium sp. CHNTR56 MYb120; Chryseobacterium sp. CHNTR56 MYb120 - Escherichia coli OP50; Comamonas sp. 12022 MYb131 - Combination; Comamonas sp. 12022 MYb131 - Escherichia coli OP50; Combination - Escherichia coli OP50
452.2821__330.15	47.572	3.3976e-08	7.4688	1.2005e-06	Chryseobacterium sp. CHNTR56 MYb120 - Escherichia coli OP50; Comamonas sp. 12022 MYb131 - Escherichia coli OP50; Combination - Escherichia coli OP50
527.1581__44.36	47.221	3.5818e-08	7.4459	1.2533e-06	Chryseobacterium sp. CHNTR56 MYb120 - Comamonas sp. 12022 MYb131; Chryseobacterium sp. CHNTR56 MYb120 - Escherichia coli OP50; Combination - Comamonas sp. 12022 MYb131; Combination - Escherichia coli OP50
373.1713__171.07	46.86	3.7837e-08	7.4221	1.3082e-06	Comamonas sp. 12022 MYb131 - Chryseobacterium sp. CHNTR56 MYb120; Chryseobacterium sp. CHNTR56 MYb120 - Escherichia coli OP50; Comamonas sp. 12022 MYb131 - Escherichia coli OP50; Combination - Escherichia coli OP50
411.5774__360.66	46.812	3.8115e-08	7.4189	1.3082e-06	Chryseobacterium sp. CHNTR56 MYb120 - Escherichia coli OP50; Comamonas sp. 12022 MYb131 - Escherichia coli OP50; Combination - Escherichia coli OP50
199.0688__48.25	46.622	3.9241e-08	7.4063	1.3342e-06	Chryseobacterium sp. CHNTR56 MYb120 - Comamonas sp. 12022 MYb131; Chryseobacterium sp. CHNTR56 MYb120 - Combination; Chryseobacterium sp. CHNTR56 MYb120 - Escherichia coli OP50
474.2593__616.78	46.389	4.0666e-08	7.3908	1.3697e-06	Comamonas sp. 12022 MYb131 - Chryseobacterium sp. CHNTR56 MYb120; Combination - Chryseobacterium sp. CHNTR56 MYb120; Escherichia coli OP50 - Chryseobacterium sp. CHNTR56 MYb120; Combination - Comamonas sp. 12022 MYb131; Combination - Escherichia coli OP50
604.0424__45.35	46.048	4.2859e-08	7.368	1.4289e-06	Chryseobacterium sp. CHNTR56 MYb120 - Comamonas sp. 12022 MYb131; Chryseobacterium sp. CHNTR56 MYb120 - Combination; Chryseobacterium sp. CHNTR56 MYb120 - Escherichia coli OP50; Combination - Comamonas sp. 12022 MYb131; Combination - Escherichia coli OP50
405.0092__161.33	45.995	4.3217e-08	7.3643	1.4289e-06	Chryseobacterium sp. CHNTR56 MYb120 - Comamonas sp. 12022 MYb131; Chryseobacterium sp. CHNTR56 MYb120 - Combination; Chryseobacterium sp. CHNTR56 MYb120 - Escherichia coli OP50; Combination - Comamonas sp. 12022 MYb131; Escherichia coli OP50 - Comamonas sp. 12022 MYb131; Combination - Escherichia coli OP50
631.4447__553.23	45.529	4.6465e-08	7.3329	1.5224e-06	Chryseobacterium sp. CHNTR56 MYb120 - Escherichia coli OP50; Comamonas sp. 12022 MYb131 - Escherichia coli OP50; Combination - Escherichia coli OP50
150.0582__212.88	45.464	4.6937e-08	7.3285	1.524e-06	Chryseobacterium sp. CHNTR56 MYb120 - Escherichia coli OP50; Comamonas sp. 12022 MYb131 - Escherichia coli OP50; Combination - Escherichia coli OP50
238.0673__72.52	45.302	4.8146e-08	7.3174	1.5365e-06	Chryseobacterium sp. CHNTR56 MYb120 - Comamonas sp. 12022 MYb131; Chryseobacterium sp. CHNTR56 MYb120 - Escherichia coli OP50; Combination - Comamonas sp. 12022 MYb131; Comamonas sp. 12022 MYb131 - Escherichia coli OP50; Combination - Escherichia coli OP50
370.3312__784.48	45.298	4.8176e-08	7.3172	1.5365e-06	Comamonas sp. 12022 MYb131 - Chryseobacterium sp. CHNTR56 MYb120; Combination - Chryseobacterium sp. CHNTR56 MYb120; Chryseobacterium sp. CHNTR56 MYb120 - Escherichia coli OP50; Comamonas sp. 12022 MYb131 - Escherichia coli OP50; Combination - Escherichia coli OP50
790.3461__162.28	45.006	5.0444e-08	7.2972	1.5947e-06	Chryseobacterium sp. CHNTR56 MYb120 - Comamonas sp. 12022 MYb131; Chryseobacterium sp. CHNTR56 MYb120 - Combination; Chryseobacterium sp. CHNTR56 MYb120 - Escherichia coli OP50; Combination - Comamonas sp. 12022 MYb131; Escherichia coli OP50 - Comamonas sp. 12022 MYb131
582.0607__45.53	44.846	5.1736e-08	7.2862	1.6214e-06	Chryseobacterium sp. CHNTR56 MYb120 - Comamonas sp. 12022 MYb131; Chryseobacterium sp. CHNTR56 MYb120 - Combination; Chryseobacterium sp. CHNTR56 MYb120 - Escherichia coli OP50; Combination - Comamonas sp. 12022 MYb131; Combination - Escherichia coli OP50
133.0608__65.7	44.666	5.3235e-08	7.2738	1.6539e-06	Chryseobacterium sp. CHNTR56 MYb120 - Escherichia coli OP50; Comamonas sp. 12022 MYb131 - Escherichia coli OP50; Combination - Escherichia coli OP50
400.148__42.49	44.494	5.4715e-08	7.2619	1.6795e-06	Chryseobacterium sp. CHNTR56 MYb120 - Comamonas sp. 12022 MYb131; Chryseobacterium sp. CHNTR56 MYb120 - Combination; Chryseobacterium sp. CHNTR56 MYb120 - Escherichia coli OP50; Combination - Comamonas sp. 12022 MYb131; Comamonas sp. 12022 MYb131 - Escherichia coli OP50; Combination - Escherichia coli OP50
542.1437__220.11	44.462	5.499e-08	7.2597	1.6795e-06	Chryseobacterium sp. CHNTR56 MYb120 - Comamonas sp. 12022 MYb131; Chryseobacterium sp. CHNTR56 MYb120 - Escherichia coli OP50; Combination - Comamonas sp. 12022 MYb131; Combination - Escherichia coli OP50
172.0606__80.4	44.354	5.5945e-08	7.2522	1.6943e-06	Chryseobacterium sp. CHNTR56 MYb120 - Comamonas sp. 12022 MYb131; Chryseobacterium sp. CHNTR56 MYb120 - Escherichia coli OP50; Combination - Comamonas sp. 12022 MYb131; Comamonas sp. 12022 MYb131 - Escherichia coli OP50; Combination - Escherichia coli OP50
580.8238__353.27	44.172	5.7601e-08	7.2396	1.7288e-06	Combination - Chryseobacterium sp. CHNTR56 MYb120; Chryseobacterium sp. CHNTR56 MYb120 - Escherichia coli OP50; Comamonas sp. 12022 MYb131 - Escherichia coli OP50; Combination - Escherichia coli OP50
432.238__568.28	44.125	5.8042e-08	7.2363	1.7288e-06	Comamonas sp. 12022 MYb131 - Chryseobacterium sp. CHNTR56 MYb120; Combination - Chryseobacterium sp. CHNTR56 MYb120; Chryseobacterium sp. CHNTR56 MYb120 - Escherichia coli OP50; Comamonas sp. 12022 MYb131 - Escherichia coli OP50; Combination - Escherichia coli OP50
483.0994__166.43	44.068	5.8578e-08	7.2323	1.7305e-06	Comamonas sp. 12022 MYb131 - Chryseobacterium sp. CHNTR56 MYb120; Combination - Chryseobacterium sp. CHNTR56 MYb120; Combination - Comamonas sp. 12022 MYb131; Comamonas sp. 12022 MYb131 - Escherichia coli OP50; Combination - Escherichia coli OP50
587.4188__551.9	44.002	5.9203e-08	7.2277	1.7347e-06	Chryseobacterium sp. CHNTR56 MYb120 - Escherichia coli OP50; Comamonas sp. 12022 MYb131 - Escherichia coli OP50; Combination - Escherichia coli OP50
376.1019__151.18	43.854	6.0628e-08	7.2173	1.7621e-06	Chryseobacterium sp. CHNTR56 MYb120 - Comamonas sp. 12022 MYb131; Chryseobacterium sp. CHNTR56 MYb120 - Combination; Escherichia coli OP50 - Chryseobacterium sp. CHNTR56 MYb120; Escherichia coli OP50 - Comamonas sp. 12022 MYb131; Escherichia coli OP50 - Combination
277.5514__232.5	43.66	6.2561e-08	7.2037	1.8038e-06	Comamonas sp. 12022 MYb131 - Chryseobacterium sp. CHNTR56 MYb120; Combination - Chryseobacterium sp. CHNTR56 MYb120; Comamonas sp. 12022 MYb131 - Escherichia coli OP50; Combination - Escherichia coli OP50
598.7386__38.07	43.479	6.4429e-08	7.1909	1.8429e-06	Comamonas sp. 12022 MYb131 - Chryseobacterium sp. CHNTR56 MYb120; Combination - Chryseobacterium sp. CHNTR56 MYb120; Chryseobacterium sp. CHNTR56 MYb120 - Escherichia coli OP50; Comamonas sp. 12022 MYb131 - Escherichia coli OP50; Combination - Escherichia coli OP50
375.1145__158.1	43.31	6.6234e-08	7.1789	1.8796e-06	Chryseobacterium sp. CHNTR56 MYb120 - Comamonas sp. 12022 MYb131; Chryseobacterium sp. CHNTR56 MYb120 - Escherichia coli OP50; Comamonas sp. 12022 MYb131 - Escherichia coli OP50; Combination - Escherichia coli OP50
498.9909__376.68	42.979	6.9922e-08	7.1554	1.9688e-06	Combination - Chryseobacterium sp. CHNTR56 MYb120; Chryseobacterium sp. CHNTR56 MYb120 - Escherichia coli OP50; Combination - Comamonas sp. 12022 MYb131; Comamonas sp. 12022 MYb131 - Escherichia coli OP50; Combination - Escherichia coli OP50
688.7291__37.61	42.753	7.2575e-08	7.1392	2.0276e-06	Comamonas sp. 12022 MYb131 - Chryseobacterium sp. CHNTR56 MYb120; Combination - Chryseobacterium sp. CHNTR56 MYb120; Chryseobacterium sp. CHNTR56 MYb120 - Escherichia coli OP50; Comamonas sp. 12022 MYb131 - Escherichia coli OP50; Combination - Escherichia coli OP50
126.5234__83.12	42.672	7.3553e-08	7.1334	2.0391e-06	Chryseobacterium sp. CHNTR56 MYb120 - Comamonas sp. 12022 MYb131; Chryseobacterium sp. CHNTR56 MYb120 - Escherichia coli OP50; Combination - Comamonas sp. 12022 MYb131; Combination - Escherichia coli OP50
372.2307__239.72	42.473	7.6026e-08	7.119	2.0749e-06	Comamonas sp. 12022 MYb131 - Chryseobacterium sp. CHNTR56 MYb120; Combination - Chryseobacterium sp. CHNTR56 MYb120; Chryseobacterium sp. CHNTR56 MYb120 - Escherichia coli OP50; Comamonas sp. 12022 MYb131 - Escherichia coli OP50; Combination - Escherichia coli OP50
218.0873__67.03	42.465	7.6129e-08	7.1184	2.0749e-06	Comamonas sp. 12022 MYb131 - Chryseobacterium sp. CHNTR56 MYb120; Combination - Chryseobacterium sp. CHNTR56 MYb120; Comamonas sp. 12022 MYb131 - Combination; Comamonas sp. 12022 MYb131 - Escherichia coli OP50; Combination - Escherichia coli OP50
419.2928__253.56	42.419	7.6714e-08	7.1151	2.0749e-06	Chryseobacterium sp. CHNTR56 MYb120 - Escherichia coli OP50; Comamonas sp. 12022 MYb131 - Escherichia coli OP50; Combination - Escherichia coli OP50
233.1494__192.86	42.385	7.7146e-08	7.1127	2.0749e-06	Combination - Chryseobacterium sp. CHNTR56 MYb120; Chryseobacterium sp. CHNTR56 MYb120 - Escherichia coli OP50; Combination - Comamonas sp. 12022 MYb131; Comamonas sp. 12022 MYb131 - Escherichia coli OP50; Combination - Escherichia coli OP50
464.9178__371.01	42.302	7.8224e-08	7.1067	2.0883e-06	Chryseobacterium sp. CHNTR56 MYb120 - Escherichia coli OP50; Comamonas sp. 12022 MYb131 - Escherichia coli OP50; Combination - Escherichia coli OP50
455.187__77.86	42.056	8.1502e-08	7.0888	2.1598e-06	Chryseobacterium sp. CHNTR56 MYb120 - Comamonas sp. 12022 MYb131; Chryseobacterium sp. CHNTR56 MYb120 - Escherichia coli OP50; Combination - Comamonas sp. 12022 MYb131; Comamonas sp. 12022 MYb131 - Escherichia coli OP50; Combination - Escherichia coli OP50
408.2353__328.82	41.709	8.6401e-08	7.0635	2.2578e-06	Comamonas sp. 12022 MYb131 - Chryseobacterium sp. CHNTR56 MYb120; Chryseobacterium sp. CHNTR56 MYb120 - Escherichia coli OP50; Comamonas sp. 12022 MYb131 - Escherichia coli OP50; Combination - Escherichia coli OP50
608.6635__162.08	41.706	8.6454e-08	7.0632	2.2578e-06	Chryseobacterium sp. CHNTR56 MYb120 - Comamonas sp. 12022 MYb131; Chryseobacterium sp. CHNTR56 MYb120 - Combination; Chryseobacterium sp. CHNTR56 MYb120 - Escherichia coli OP50; Combination - Comamonas sp. 12022 MYb131; Escherichia coli OP50 - Comamonas sp. 12022 MYb131; Combination - Escherichia coli OP50
635.6245__162.04	41.647	8.7316e-08	7.0589	2.2639e-06	Chryseobacterium sp. CHNTR56 MYb120 - Comamonas sp. 12022 MYb131; Chryseobacterium sp. CHNTR56 MYb120 - Escherichia coli OP50; Combination - Comamonas sp. 12022 MYb131; Combination - Escherichia coli OP50
616.6516__161.86	41.598	8.8048e-08	7.0553	2.2666e-06	Chryseobacterium sp. CHNTR56 MYb120 - Comamonas sp. 12022 MYb131; Chryseobacterium sp. CHNTR56 MYb120 - Combination; Chryseobacterium sp. CHNTR56 MYb120 - Escherichia coli OP50; Combination - Comamonas sp. 12022 MYb131; Escherichia coli OP50 - Comamonas sp. 12022 MYb131; Combination - Escherichia coli OP50
312.2377__258.4	41.385	9.1289e-08	7.0396	2.3334e-06	Comamonas sp. 12022 MYb131 - Chryseobacterium sp. CHNTR56 MYb120; Combination - Chryseobacterium sp. CHNTR56 MYb120; Chryseobacterium sp. CHNTR56 MYb120 - Escherichia coli OP50; Comamonas sp. 12022 MYb131 - Escherichia coli OP50; Combination - Escherichia coli OP50
512.9975__379.72	41.252	9.338e-08	7.0297	2.3528e-06	Combination - Chryseobacterium sp. CHNTR56 MYb120; Chryseobacterium sp. CHNTR56 MYb120 - Escherichia coli OP50; Comamonas sp. 12022 MYb131 - Escherichia coli OP50; Combination - Escherichia coli OP50
201.0521__59.94	41.179	9.4551e-08	7.0243	2.3528e-06	Chryseobacterium sp. CHNTR56 MYb120 - Comamonas sp. 12022 MYb131; Chryseobacterium sp. CHNTR56 MYb120 - Combination; Chryseobacterium sp. CHNTR56 MYb120 - Escherichia coli OP50; Comamonas sp. 12022 MYb131 - Combination; Comamonas sp. 12022 MYb131 - Escherichia coli OP50
598.1794__162.04	41.088	9.6021e-08	7.0176	2.3528e-06	Chryseobacterium sp. CHNTR56 MYb120 - Comamonas sp. 12022 MYb131; Chryseobacterium sp. CHNTR56 MYb120 - Combination; Chryseobacterium sp. CHNTR56 MYb120 - Escherichia coli OP50; Combination - Comamonas sp. 12022 MYb131; Escherichia coli OP50 - Comamonas sp. 12022 MYb131; Combination - Escherichia coli OP50
459.6273__370.79	41.084	9.6093e-08	7.0173	2.3528e-06	Combination - Chryseobacterium sp. CHNTR56 MYb120; Chryseobacterium sp. CHNTR56 MYb120 - Escherichia coli OP50; Comamonas sp. 12022 MYb131 - Escherichia coli OP50; Combination - Escherichia coli OP50
387.2568__328.89	41.073	9.6281e-08	7.0165	2.3528e-06	Comamonas sp. 12022 MYb131 - Chryseobacterium sp. CHNTR56 MYb120; Chryseobacterium sp. CHNTR56 MYb120 - Escherichia coli OP50; Comamonas sp. 12022 MYb131 - Escherichia coli OP50; Combination - Escherichia coli OP50
326.2685__630.15	41.066	9.6392e-08	7.016	2.3528e-06	Chryseobacterium sp. CHNTR56 MYb120 - Comamonas sp. 12022 MYb131; Chryseobacterium sp. CHNTR56 MYb120 - Escherichia coli OP50; Combination - Comamonas sp. 12022 MYb131; Comamonas sp. 12022 MYb131 - Escherichia coli OP50; Combination - Escherichia coli OP50
215.139__169.82	41.052	9.662e-08	7.0149	2.3528e-06	Comamonas sp. 12022 MYb131 - Chryseobacterium sp. CHNTR56 MYb120; Combination - Chryseobacterium sp. CHNTR56 MYb120; Chryseobacterium sp. CHNTR56 MYb120 - Escherichia coli OP50; Combination - Comamonas sp. 12022 MYb131; Comamonas sp. 12022 MYb131 - Escherichia coli OP50; Combination - Escherichia coli OP50
424.9351__363.94	40.862	9.9815e-08	7.0008	2.4143e-06	Combination - Chryseobacterium sp. CHNTR56 MYb120; Chryseobacterium sp. CHNTR56 MYb120 - Escherichia coli OP50; Comamonas sp. 12022 MYb131 - Escherichia coli OP50; Combination - Escherichia coli OP50
455.9379__370.86	40.646	1.0361e-07	6.9846	2.4812e-06	Chryseobacterium sp. CHNTR56 MYb120 - Escherichia coli OP50; Comamonas sp. 12022 MYb131 - Escherichia coli OP50; Combination - Escherichia coli OP50
319.2841__757.77	40.627	1.0396e-07	6.9832	2.4812e-06	Combination - Chryseobacterium sp. CHNTR56 MYb120; Chryseobacterium sp. CHNTR56 MYb120 - Escherichia coli OP50; Comamonas sp. 12022 MYb131 - Escherichia coli OP50; Combination - Escherichia coli OP50
620.7207__38.15	40.519	1.0591e-07	6.9751	2.5106e-06	Comamonas sp. 12022 MYb131 - Chryseobacterium sp. CHNTR56 MYb120; Combination - Chryseobacterium sp. CHNTR56 MYb120; Chryseobacterium sp. CHNTR56 MYb120 - Escherichia coli OP50; Comamonas sp. 12022 MYb131 - Escherichia coli OP50; Combination - Escherichia coli OP50
425.1491__568.04	40.482	1.0658e-07	6.9723	2.5106e-06	Comamonas sp. 12022 MYb131 - Chryseobacterium sp. CHNTR56 MYb120; Combination - Chryseobacterium sp. CHNTR56 MYb120; Chryseobacterium sp. CHNTR56 MYb120 - Escherichia coli OP50; Comamonas sp. 12022 MYb131 - Escherichia coli OP50; Combination - Escherichia coli OP50
301.119__226.08	40.356	1.0895e-07	6.9628	2.5362e-06	Chryseobacterium sp. CHNTR56 MYb120 - Comamonas sp. 12022 MYb131; Escherichia coli OP50 - Chryseobacterium sp. CHNTR56 MYb120; Combination - Comamonas sp. 12022 MYb131; Escherichia coli OP50 - Comamonas sp. 12022 MYb131
338.985__46.43	40.349	1.0908e-07	6.9623	2.5362e-06	Comamonas sp. 12022 MYb131 - Chryseobacterium sp. CHNTR56 MYb120; Chryseobacterium sp. CHNTR56 MYb120 - Escherichia coli OP50; Comamonas sp. 12022 MYb131 - Escherichia coli OP50; Combination - Escherichia coli OP50
73.7907__71.47	40.264	1.107e-07	6.9559	2.5574e-06	Chryseobacterium sp. CHNTR56 MYb120 - Comamonas sp. 12022 MYb131; Escherichia coli OP50 - Chryseobacterium sp. CHNTR56 MYb120; Escherichia coli OP50 - Comamonas sp. 12022 MYb131; Escherichia coli OP50 - Combination
614.7125__38.08	39.92	1.1757e-07	6.9297	2.6945e-06	Comamonas sp. 12022 MYb131 - Chryseobacterium sp. CHNTR56 MYb120; Chryseobacterium sp. CHNTR56 MYb120 - Escherichia coli OP50; Comamonas sp. 12022 MYb131 - Escherichia coli OP50; Combination - Escherichia coli OP50
524.0578__71.35	39.893	1.1813e-07	6.9277	2.6945e-06	Chryseobacterium sp. CHNTR56 MYb120 - Comamonas sp. 12022 MYb131; Escherichia coli OP50 - Chryseobacterium sp. CHNTR56 MYb120; Escherichia coli OP50 - Comamonas sp. 12022 MYb131; Escherichia coli OP50 - Combination
783.9832__370.86	39.82	1.1965e-07	6.9221	2.712e-06	Combination - Chryseobacterium sp. CHNTR56 MYb120; Chryseobacterium sp. CHNTR56 MYb120 - Escherichia coli OP50; Comamonas sp. 12022 MYb131 - Escherichia coli OP50; Combination - Escherichia coli OP50
396.1771__162.97	39.604	1.2429e-07	6.9056	2.7996e-06	Chryseobacterium sp. CHNTR56 MYb120 - Comamonas sp. 12022 MYb131; Chryseobacterium sp. CHNTR56 MYb120 - Combination; Chryseobacterium sp. CHNTR56 MYb120 - Escherichia coli OP50; Combination - Comamonas sp. 12022 MYb131; Escherichia coli OP50 - Comamonas sp. 12022 MYb131; Combination - Escherichia coli OP50
333.5695__147.92	39.558	1.2531e-07	6.902	2.805e-06	Chryseobacterium sp. CHNTR56 MYb120 - Comamonas sp. 12022 MYb131; Chryseobacterium sp. CHNTR56 MYb120 - Combination; Chryseobacterium sp. CHNTR56 MYb120 - Escherichia coli OP50; Combination - Comamonas sp. 12022 MYb131; Escherichia coli OP50 - Comamonas sp. 12022 MYb131
374.264__239.54	39.497	1.2667e-07	6.8973	2.818e-06	Chryseobacterium sp. CHNTR56 MYb120 - Escherichia coli OP50; Comamonas sp. 12022 MYb131 - Escherichia coli OP50; Combination - Escherichia coli OP50
147.0634__211.47	39.452	1.2769e-07	6.8939	2.8232e-06	Chryseobacterium sp. CHNTR56 MYb120 - Escherichia coli OP50; Comamonas sp. 12022 MYb131 - Escherichia coli OP50; Combination - Escherichia coli OP50
462.8059__38.14	39.365	1.2966e-07	6.8872	2.8309e-06	Comamonas sp. 12022 MYb131 - Chryseobacterium sp. CHNTR56 MYb120; Combination - Chryseobacterium sp. CHNTR56 MYb120; Chryseobacterium sp. CHNTR56 MYb120 - Escherichia coli OP50; Comamonas sp. 12022 MYb131 - Escherichia coli OP50; Combination - Escherichia coli OP50
102.9706__77.23	39.3	1.3119e-07	6.8821	2.8309e-06	Comamonas sp. 12022 MYb131 - Chryseobacterium sp. CHNTR56 MYb120; Combination - Chryseobacterium sp. CHNTR56 MYb120; Chryseobacterium sp. CHNTR56 MYb120 - Escherichia coli OP50; Comamonas sp. 12022 MYb131 - Escherichia coli OP50; Combination - Escherichia coli OP50
792.3515__161.47	39.235	1.3271e-07	6.8771	2.8309e-06	Chryseobacterium sp. CHNTR56 MYb120 - Comamonas sp. 12022 MYb131; Chryseobacterium sp. CHNTR56 MYb120 - Combination; Chryseobacterium sp. CHNTR56 MYb120 - Escherichia coli OP50; Combination - Comamonas sp. 12022 MYb131; Escherichia coli OP50 - Comamonas sp. 12022 MYb131
280.0901__67.29	39.223	1.33e-07	6.8762	2.8309e-06	Comamonas sp. 12022 MYb131 - Chryseobacterium sp. CHNTR56 MYb120; Combination - Chryseobacterium sp. CHNTR56 MYb120; Chryseobacterium sp. CHNTR56 MYb120 - Escherichia coli OP50; Comamonas sp. 12022 MYb131 - Combination; Comamonas sp. 12022 MYb131 - Escherichia coli OP50; Combination - Escherichia coli OP50
268.2243__502.49	39.198	1.3358e-07	6.8743	2.8309e-06	Chryseobacterium sp. CHNTR56 MYb120 - Escherichia coli OP50; Comamonas sp. 12022 MYb131 - Escherichia coli OP50; Combination - Escherichia coli OP50
295.9841__83.42	39.195	1.3367e-07	6.874	2.8309e-06	Chryseobacterium sp. CHNTR56 MYb120 - Comamonas sp. 12022 MYb131; Chryseobacterium sp. CHNTR56 MYb120 - Escherichia coli OP50; Combination - Comamonas sp. 12022 MYb131; Combination - Escherichia coli OP50
320.1083__61.72	39.18	1.3403e-07	6.8728	2.8309e-06	Comamonas sp. 12022 MYb131 - Chryseobacterium sp. CHNTR56 MYb120; Combination - Chryseobacterium sp. CHNTR56 MYb120; Comamonas sp. 12022 MYb131 - Escherichia coli OP50; Combination - Escherichia coli OP50
698.6944__37.86	39.127	1.3529e-07	6.8687	2.8309e-06	Comamonas sp. 12022 MYb131 - Chryseobacterium sp. CHNTR56 MYb120; Chryseobacterium sp. CHNTR56 MYb120 - Escherichia coli OP50; Comamonas sp. 12022 MYb131 - Escherichia coli OP50; Combination - Escherichia coli OP50
401.1139__213.12	39.1	1.3594e-07	6.8667	2.8309e-06	Chryseobacterium sp. CHNTR56 MYb120 - Comamonas sp. 12022 MYb131; Combination - Chryseobacterium sp. CHNTR56 MYb120; Escherichia coli OP50 - Chryseobacterium sp. CHNTR56 MYb120; Combination - Comamonas sp. 12022 MYb131; Escherichia coli OP50 - Comamonas sp. 12022 MYb131; Escherichia coli OP50 - Combination
571.1641__487.23	39.074	1.3658e-07	6.8646	2.8309e-06	Comamonas sp. 12022 MYb131 - Chryseobacterium sp. CHNTR56 MYb120; Combination - Chryseobacterium sp. CHNTR56 MYb120; Chryseobacterium sp. CHNTR56 MYb120 - Escherichia coli OP50; Comamonas sp. 12022 MYb131 - Escherichia coli OP50; Combination - Escherichia coli OP50
243.0874__337.45	39.011	1.3814e-07	6.8597	2.8309e-06	Comamonas sp. 12022 MYb131 - Chryseobacterium sp. CHNTR56 MYb120; Combination - Chryseobacterium sp. CHNTR56 MYb120; Escherichia coli OP50 - Chryseobacterium sp. CHNTR56 MYb120; Escherichia coli OP50 - Comamonas sp. 12022 MYb131; Escherichia coli OP50 - Combination
372.9842__83.43	38.995	1.3852e-07	6.8585	2.8309e-06	Chryseobacterium sp. CHNTR56 MYb120 - Comamonas sp. 12022 MYb131; Chryseobacterium sp. CHNTR56 MYb120 - Combination; Chryseobacterium sp. CHNTR56 MYb120 - Escherichia coli OP50; Combination - Comamonas sp. 12022 MYb131; Escherichia coli OP50 - Comamonas sp. 12022 MYb131
587.3542__353.27	38.987	1.3871e-07	6.8579	2.8309e-06	Combination - Chryseobacterium sp. CHNTR56 MYb120; Chryseobacterium sp. CHNTR56 MYb120 - Escherichia coli OP50; Comamonas sp. 12022 MYb131 - Escherichia coli OP50; Combination - Escherichia coli OP50
692.6865__37.88	38.974	1.3903e-07	6.8569	2.8309e-06	Chryseobacterium sp. CHNTR56 MYb120 - Escherichia coli OP50; Comamonas sp. 12022 MYb131 - Escherichia coli OP50; Combination - Escherichia coli OP50
439.2765__367.51	38.908	1.4069e-07	6.8517	2.8456e-06	Combination - Chryseobacterium sp. CHNTR56 MYb120; Chryseobacterium sp. CHNTR56 MYb120 - Escherichia coli OP50; Comamonas sp. 12022 MYb131 - Escherichia coli OP50; Combination - Escherichia coli OP50
439.6109__367.47	38.883	1.4133e-07	6.8498	2.8456e-06	Combination - Chryseobacterium sp. CHNTR56 MYb120; Chryseobacterium sp. CHNTR56 MYb120 - Escherichia coli OP50; Comamonas sp. 12022 MYb131 - Escherichia coli OP50; Combination - Escherichia coli OP50
230.1644__331.18	38.774	1.4413e-07	6.8413	2.8784e-06	Comamonas sp. 12022 MYb131 - Chryseobacterium sp. CHNTR56 MYb120; Combination - Chryseobacterium sp. CHNTR56 MYb120; Chryseobacterium sp. CHNTR56 MYb120 - Escherichia coli OP50; Comamonas sp. 12022 MYb131 - Escherichia coli OP50; Combination - Escherichia coli OP50
311.3135__899.2	38.756	1.446e-07	6.8398	2.8784e-06	Comamonas sp. 12022 MYb131 - Chryseobacterium sp. CHNTR56 MYb120; Combination - Chryseobacterium sp. CHNTR56 MYb120; Chryseobacterium sp. CHNTR56 MYb120 - Escherichia coli OP50; Comamonas sp. 12022 MYb131 - Escherichia coli OP50; Combination - Escherichia coli OP50
604.747__38.04	38.707	1.4588e-07	6.836	2.8784e-06	Comamonas sp. 12022 MYb131 - Chryseobacterium sp. CHNTR56 MYb120; Combination - Chryseobacterium sp. CHNTR56 MYb120; Chryseobacterium sp. CHNTR56 MYb120 - Escherichia coli OP50; Comamonas sp. 12022 MYb131 - Escherichia coli OP50; Combination - Escherichia coli OP50
624.6366__162.37	38.651	1.4737e-07	6.8316	2.8784e-06	Chryseobacterium sp. CHNTR56 MYb120 - Comamonas sp. 12022 MYb131; Chryseobacterium sp. CHNTR56 MYb120 - Combination; Chryseobacterium sp. CHNTR56 MYb120 - Escherichia coli OP50; Combination - Comamonas sp. 12022 MYb131; Escherichia coli OP50 - Comamonas sp. 12022 MYb131; Combination - Escherichia coli OP50
365.5872__202.28	38.594	1.4889e-07	6.8271	2.8784e-06	Comamonas sp. 12022 MYb131 - Chryseobacterium sp. CHNTR56 MYb120; Chryseobacterium sp. CHNTR56 MYb120 - Combination; Chryseobacterium sp. CHNTR56 MYb120 - Escherichia coli OP50; Comamonas sp. 12022 MYb131 - Combination; Comamonas sp. 12022 MYb131 - Escherichia coli OP50
310.3101__899.85	38.589	1.4902e-07	6.8267	2.8784e-06	Comamonas sp. 12022 MYb131 - Chryseobacterium sp. CHNTR56 MYb120; Combination - Chryseobacterium sp. CHNTR56 MYb120; Chryseobacterium sp. CHNTR56 MYb120 - Escherichia coli OP50; Comamonas sp. 12022 MYb131 - Escherichia coli OP50; Combination - Escherichia coli OP50
571.3543__352.82	38.58	1.4925e-07	6.8261	2.8784e-06	Chryseobacterium sp. CHNTR56 MYb120 - Escherichia coli OP50; Comamonas sp. 12022 MYb131 - Escherichia coli OP50; Combination - Escherichia coli OP50
207.159__351.13	38.531	1.5059e-07	6.8222	2.8784e-06	Chryseobacterium sp. CHNTR56 MYb120 - Escherichia coli OP50; Comamonas sp. 12022 MYb131 - Escherichia coli OP50; Combination - Escherichia coli OP50
161.5662__223.03	38.531	1.506e-07	6.8222	2.8784e-06	Comamonas sp. 12022 MYb131 - Chryseobacterium sp. CHNTR56 MYb120; Combination - Chryseobacterium sp. CHNTR56 MYb120; Chryseobacterium sp. CHNTR56 MYb120 - Escherichia coli OP50; Comamonas sp. 12022 MYb131 - Escherichia coli OP50; Combination - Escherichia coli OP50
73.4154__37.48	38.501	1.514e-07	6.8199	2.8784e-06	Comamonas sp. 12022 MYb131 - Chryseobacterium sp. CHNTR56 MYb120; Combination - Chryseobacterium sp. CHNTR56 MYb120; Chryseobacterium sp. CHNTR56 MYb120 - Escherichia coli OP50; Comamonas sp. 12022 MYb131 - Escherichia coli OP50; Combination - Escherichia coli OP50
271.2267__531.95	38.489	1.5175e-07	6.8189	2.8784e-06	Chryseobacterium sp. CHNTR56 MYb120 - Comamonas sp. 12022 MYb131; Chryseobacterium sp. CHNTR56 MYb120 - Escherichia coli OP50; Combination - Comamonas sp. 12022 MYb131; Comamonas sp. 12022 MYb131 - Escherichia coli OP50; Combination - Escherichia coli OP50
100.0248__53.09	38.445	1.5295e-07	6.8155	2.8819e-06	Comamonas sp. 12022 MYb131 - Chryseobacterium sp. CHNTR56 MYb120; Chryseobacterium sp. CHNTR56 MYb120 - Escherichia coli OP50; Comamonas sp. 12022 MYb131 - Escherichia coli OP50; Combination - Escherichia coli OP50
666.747__37.6	38.405	1.5407e-07	6.8123	2.8819e-06	Comamonas sp. 12022 MYb131 - Chryseobacterium sp. CHNTR56 MYb120; Combination - Chryseobacterium sp. CHNTR56 MYb120; Chryseobacterium sp. CHNTR56 MYb120 - Escherichia coli OP50; Comamonas sp. 12022 MYb131 - Escherichia coli OP50; Combination - Escherichia coli OP50
679.4131__607.26	38.393	1.5442e-07	6.8113	2.8819e-06	Comamonas sp. 12022 MYb131 - Chryseobacterium sp. CHNTR56 MYb120; Chryseobacterium sp. CHNTR56 MYb120 - Escherichia coli OP50; Comamonas sp. 12022 MYb131 - Combination; Comamonas sp. 12022 MYb131 - Escherichia coli OP50; Combination - Escherichia coli OP50
140.5339__83.76	38.367	1.5513e-07	6.8093	2.8819e-06	Chryseobacterium sp. CHNTR56 MYb120 - Comamonas sp. 12022 MYb131; Chryseobacterium sp. CHNTR56 MYb120 - Escherichia coli OP50; Combination - Comamonas sp. 12022 MYb131; Combination - Escherichia coli OP50
703.9416__373.95	38.332	1.5614e-07	6.8065	2.8857e-06	Combination - Chryseobacterium sp. CHNTR56 MYb120; Chryseobacterium sp. CHNTR56 MYb120 - Escherichia coli OP50; Comamonas sp. 12022 MYb131 - Escherichia coli OP50; Combination - Escherichia coli OP50
428.777__338.09	38.275	1.5777e-07	6.802	2.901e-06	Chryseobacterium sp. CHNTR56 MYb120 - Escherichia coli OP50; Comamonas sp. 12022 MYb131 - Escherichia coli OP50; Combination - Escherichia coli OP50
223.049__84.41	38.221	1.5931e-07	6.7978	2.9144e-06	Chryseobacterium sp. CHNTR56 MYb120 - Comamonas sp. 12022 MYb131; Chryseobacterium sp. CHNTR56 MYb120 - Escherichia coli OP50; Combination - Comamonas sp. 12022 MYb131; Escherichia coli OP50 - Comamonas sp. 12022 MYb131; Combination - Escherichia coli OP50
878.6741__37.51	37.665	1.7643e-07	6.7534	3.1975e-06	Comamonas sp. 12022 MYb131 - Chryseobacterium sp. CHNTR56 MYb120; Combination - Chryseobacterium sp. CHNTR56 MYb120; Chryseobacterium sp. CHNTR56 MYb120 - Escherichia coli OP50; Comamonas sp. 12022 MYb131 - Escherichia coli OP50; Combination - Escherichia coli OP50
542.0686__71.43	37.661	1.7655e-07	6.7531	3.1975e-06	Escherichia coli OP50 - Chryseobacterium sp. CHNTR56 MYb120; Escherichia coli OP50 - Comamonas sp. 12022 MYb131; Escherichia coli OP50 - Combination
682.7206__37.68	37.444	1.8378e-07	6.7357	3.2785e-06	Comamonas sp. 12022 MYb131 - Chryseobacterium sp. CHNTR56 MYb120; Combination - Chryseobacterium sp. CHNTR56 MYb120; Chryseobacterium sp. CHNTR56 MYb120 - Escherichia coli OP50; Comamonas sp. 12022 MYb131 - Escherichia coli OP50; Combination - Escherichia coli OP50
75.1453__37.61	37.427	1.8435e-07	6.7344	3.2785e-06	Chryseobacterium sp. CHNTR56 MYb120 - Escherichia coli OP50; Comamonas sp. 12022 MYb131 - Escherichia coli OP50; Combination - Escherichia coli OP50
666.1211__71.61	37.419	1.8464e-07	6.7337	3.2785e-06	Chryseobacterium sp. CHNTR56 MYb120 - Comamonas sp. 12022 MYb131; Escherichia coli OP50 - Chryseobacterium sp. CHNTR56 MYb120; Escherichia coli OP50 - Comamonas sp. 12022 MYb131; Escherichia coli OP50 - Combination
715.9371__376.79	37.418	1.8466e-07	6.7336	3.2785e-06	Combination - Chryseobacterium sp. CHNTR56 MYb120; Chryseobacterium sp. CHNTR56 MYb120 - Escherichia coli OP50; Comamonas sp. 12022 MYb131 - Escherichia coli OP50; Combination - Escherichia coli OP50
226.1993__490.1	37.297	1.8887e-07	6.7238	3.3367e-06	Comamonas sp. 12022 MYb131 - Chryseobacterium sp. CHNTR56 MYb120; Combination - Chryseobacterium sp. CHNTR56 MYb120; Chryseobacterium sp. CHNTR56 MYb120 - Escherichia coli OP50; Comamonas sp. 12022 MYb131 - Escherichia coli OP50; Combination - Escherichia coli OP50
222.1463__404.72	37.226	1.9141e-07	6.718	3.3651e-06	Comamonas sp. 12022 MYb131 - Chryseobacterium sp. CHNTR56 MYb120; Chryseobacterium sp. CHNTR56 MYb120 - Escherichia coli OP50; Comamonas sp. 12022 MYb131 - Escherichia coli OP50; Combination - Escherichia coli OP50
707.925__376.62	37.162	1.9368e-07	6.7129	3.3885e-06	Chryseobacterium sp. CHNTR56 MYb120 - Escherichia coli OP50; Comamonas sp. 12022 MYb131 - Escherichia coli OP50; Combination - Escherichia coli OP50
444.9519__367.61	36.978	2.0047e-07	6.6979	3.4903e-06	Combination - Chryseobacterium sp. CHNTR56 MYb120; Chryseobacterium sp. CHNTR56 MYb120 - Escherichia coli OP50; Comamonas sp. 12022 MYb131 - Escherichia coli OP50; Combination - Escherichia coli OP50
323.9959__34.9	36.847	2.0547e-07	6.6873	3.5601e-06	Chryseobacterium sp. CHNTR56 MYb120 - Comamonas sp. 12022 MYb131; Chryseobacterium sp. CHNTR56 MYb120 - Escherichia coli OP50; Combination - Comamonas sp. 12022 MYb131; Comamonas sp. 12022 MYb131 - Escherichia coli OP50; Combination - Escherichia coli OP50
193.5699__115.41	36.786	2.0786e-07	6.6822	3.5843e-06	Chryseobacterium sp. CHNTR56 MYb120 - Comamonas sp. 12022 MYb131; Chryseobacterium sp. CHNTR56 MYb120 - Escherichia coli OP50; Combination - Comamonas sp. 12022 MYb131; Comamonas sp. 12022 MYb131 - Escherichia coli OP50; Combination - Escherichia coli OP50
87.0447__65.18	36.747	2.0938e-07	6.6791	3.5933e-06	Comamonas sp. 12022 MYb131 - Chryseobacterium sp. CHNTR56 MYb120; Combination - Chryseobacterium sp. CHNTR56 MYb120; Chryseobacterium sp. CHNTR56 MYb120 - Escherichia coli OP50; Comamonas sp. 12022 MYb131 - Escherichia coli OP50; Combination - Escherichia coli OP50
562.7624__37.88	36.647	2.1337e-07	6.6709	3.6445e-06	Comamonas sp. 12022 MYb131 - Chryseobacterium sp. CHNTR56 MYb120; Combination - Chryseobacterium sp. CHNTR56 MYb120; Chryseobacterium sp. CHNTR56 MYb120 - Escherichia coli OP50; Comamonas sp. 12022 MYb131 - Escherichia coli OP50; Combination - Escherichia coli OP50
484.7881__38.15	36.508	2.1906e-07	6.6594	3.6847e-06	Comamonas sp. 12022 MYb131 - Chryseobacterium sp. CHNTR56 MYb120; Combination - Chryseobacterium sp. CHNTR56 MYb120; Chryseobacterium sp. CHNTR56 MYb120 - Escherichia coli OP50; Comamonas sp. 12022 MYb131 - Escherichia coli OP50; Combination - Escherichia coli OP50
610.1589__162.04	36.505	2.1921e-07	6.6591	3.6847e-06	Chryseobacterium sp. CHNTR56 MYb120 - Comamonas sp. 12022 MYb131; Chryseobacterium sp. CHNTR56 MYb120 - Combination; Chryseobacterium sp. CHNTR56 MYb120 - Escherichia coli OP50; Combination - Comamonas sp. 12022 MYb131; Escherichia coli OP50 - Comamonas sp. 12022 MYb131; Combination - Escherichia coli OP50
424.6009__364.18	36.494	2.1964e-07	6.6583	3.6847e-06	Combination - Chryseobacterium sp. CHNTR56 MYb120; Chryseobacterium sp. CHNTR56 MYb120 - Escherichia coli OP50; Comamonas sp. 12022 MYb131 - Escherichia coli OP50; Combination - Escherichia coli OP50
404.1378__690.64	36.473	2.2051e-07	6.6566	3.6847e-06	Chryseobacterium sp. CHNTR56 MYb120 - Escherichia coli OP50; Comamonas sp. 12022 MYb131 - Escherichia coli OP50; Combination - Escherichia coli OP50
546.7887__37.7	36.466	2.2084e-07	6.6559	3.6847e-06	Comamonas sp. 12022 MYb131 - Chryseobacterium sp. CHNTR56 MYb120; Combination - Chryseobacterium sp. CHNTR56 MYb120; Chryseobacterium sp. CHNTR56 MYb120 - Escherichia coli OP50; Comamonas sp. 12022 MYb131 - Escherichia coli OP50; Combination - Escherichia coli OP50
413.2497__363.88	36.39	2.2403e-07	6.6497	3.7126e-06	Chryseobacterium sp. CHNTR56 MYb120 - Escherichia coli OP50; Comamonas sp. 12022 MYb131 - Escherichia coli OP50; Combination - Escherichia coli OP50
282.2225__520.09	36.377	2.2457e-07	6.6486	3.7126e-06	Combination - Chryseobacterium sp. CHNTR56 MYb120; Chryseobacterium sp. CHNTR56 MYb120 - Escherichia coli OP50; Comamonas sp. 12022 MYb131 - Escherichia coli OP50; Combination - Escherichia coli OP50
503.9882__379.74	36.275	2.2899e-07	6.6402	3.7684e-06	Combination - Chryseobacterium sp. CHNTR56 MYb120; Chryseobacterium sp. CHNTR56 MYb120 - Escherichia coli OP50; Comamonas sp. 12022 MYb131 - Escherichia coli OP50; Combination - Escherichia coli OP50
227.1252__450.06	36.231	2.3091e-07	6.6365	3.7828e-06	Chryseobacterium sp. CHNTR56 MYb120 - Escherichia coli OP50; Comamonas sp. 12022 MYb131 - Escherichia coli OP50; Combination - Escherichia coli OP50
636.8997__364.18	36.147	2.3468e-07	6.6295	3.8104e-06	Combination - Chryseobacterium sp. CHNTR56 MYb120; Chryseobacterium sp. CHNTR56 MYb120 - Escherichia coli OP50; Comamonas sp. 12022 MYb131 - Escherichia coli OP50; Combination - Escherichia coli OP50
191.1041__383.99	36.145	2.3473e-07	6.6294	3.8104e-06	Comamonas sp. 12022 MYb131 - Chryseobacterium sp. CHNTR56 MYb120; Combination - Chryseobacterium sp. CHNTR56 MYb120; Chryseobacterium sp. CHNTR56 MYb120 - Escherichia coli OP50; Comamonas sp. 12022 MYb131 - Escherichia coli OP50; Combination - Escherichia coli OP50
606.3732__357.26	36.122	2.3577e-07	6.6275	3.8104e-06	Chryseobacterium sp. CHNTR56 MYb120 - Escherichia coli OP50; Comamonas sp. 12022 MYb131 - Escherichia coli OP50; Combination - Escherichia coli OP50
488.9784__376.9	36.06	2.3859e-07	6.6224	3.8109e-06	Combination - Chryseobacterium sp. CHNTR56 MYb120; Chryseobacterium sp. CHNTR56 MYb120 - Escherichia coli OP50; Comamonas sp. 12022 MYb131 - Escherichia coli OP50; Combination - Escherichia coli OP50
802.6797__37.66	36.059	2.3866e-07	6.6222	3.8109e-06	Comamonas sp. 12022 MYb131 - Chryseobacterium sp. CHNTR56 MYb120; Combination - Chryseobacterium sp. CHNTR56 MYb120; Chryseobacterium sp. CHNTR56 MYb120 - Escherichia coli OP50; Comamonas sp. 12022 MYb131 - Escherichia coli OP50; Combination - Escherichia coli OP50
141.0252__30.74	36.036	2.3971e-07	6.6203	3.8109e-06	Comamonas sp. 12022 MYb131 - Chryseobacterium sp. CHNTR56 MYb120; Chryseobacterium sp. CHNTR56 MYb120 - Escherichia coli OP50; Comamonas sp. 12022 MYb131 - Escherichia coli OP50; Combination - Escherichia coli OP50
644.7651__37.65	36.029	2.4003e-07	6.6197	3.8109e-06	Comamonas sp. 12022 MYb131 - Chryseobacterium sp. CHNTR56 MYb120; Combination - Chryseobacterium sp. CHNTR56 MYb120; Chryseobacterium sp. CHNTR56 MYb120 - Escherichia coli OP50; Comamonas sp. 12022 MYb131 - Escherichia coli OP50; Combination - Escherichia coli OP50
742.4612__587.91	35.952	2.4358e-07	6.6134	3.8483e-06	Combination - Chryseobacterium sp. CHNTR56 MYb120; Chryseobacterium sp. CHNTR56 MYb120 - Escherichia coli OP50; Comamonas sp. 12022 MYb131 - Escherichia coli OP50; Combination - Escherichia coli OP50
538.3141__365.68	35.894	2.4632e-07	6.6085	3.8483e-06	Chryseobacterium sp. CHNTR56 MYb120 - Escherichia coli OP50; Comamonas sp. 12022 MYb131 - Escherichia coli OP50; Combination - Escherichia coli OP50
193.1586__502.62	35.868	2.4757e-07	6.6063	3.8483e-06	Combination - Chryseobacterium sp. CHNTR56 MYb120; Chryseobacterium sp. CHNTR56 MYb120 - Escherichia coli OP50; Comamonas sp. 12022 MYb131 - Escherichia coli OP50; Combination - Escherichia coli OP50
650.9152__364.32	35.867	2.4759e-07	6.6063	3.8483e-06	Chryseobacterium sp. CHNTR56 MYb120 - Escherichia coli OP50; Comamonas sp. 12022 MYb131 - Escherichia coli OP50; Combination - Escherichia coli OP50
738.4657__377	35.865	2.4773e-07	6.606	3.8483e-06	Chryseobacterium sp. CHNTR56 MYb120 - Escherichia coli OP50; Comamonas sp. 12022 MYb131 - Escherichia coli OP50; Combination - Escherichia coli OP50
500.7623__38.2	35.749	2.5333e-07	6.5963	3.9091e-06	Comamonas sp. 12022 MYb131 - Chryseobacterium sp. CHNTR56 MYb120; Combination - Chryseobacterium sp. CHNTR56 MYb120; Chryseobacterium sp. CHNTR56 MYb120 - Escherichia coli OP50; Comamonas sp. 12022 MYb131 - Escherichia coli OP50; Combination - Escherichia coli OP50
497.9782__379.62	35.739	2.5381e-07	6.5955	3.9091e-06	Combination - Chryseobacterium sp. CHNTR56 MYb120; Chryseobacterium sp. CHNTR56 MYb120 - Escherichia coli OP50; Comamonas sp. 12022 MYb131 - Escherichia coli OP50; Combination - Escherichia coli OP50
584.3608__353.29	35.598	2.6084e-07	6.5836	3.9525e-06	Chryseobacterium sp. CHNTR56 MYb120 - Escherichia coli OP50; Comamonas sp. 12022 MYb131 - Escherichia coli OP50; Combination - Escherichia coli OP50
358.2082__239.71	35.576	2.6192e-07	6.5818	3.9525e-06	Chryseobacterium sp. CHNTR56 MYb120 - Escherichia coli OP50; Comamonas sp. 12022 MYb131 - Escherichia coli OP50; Combination - Escherichia coli OP50
650.4135__364.31	35.561	2.627e-07	6.5805	3.9525e-06	Chryseobacterium sp. CHNTR56 MYb120 - Escherichia coli OP50; Comamonas sp. 12022 MYb131 - Escherichia coli OP50; Combination - Escherichia coli OP50
513.3316__379.72	35.556	2.6294e-07	6.5801	3.9525e-06	Combination - Chryseobacterium sp. CHNTR56 MYb120; Chryseobacterium sp. CHNTR56 MYb120 - Escherichia coli OP50; Comamonas sp. 12022 MYb131 - Escherichia coli OP50; Combination - Escherichia coli OP50
336.8391__38.16	35.549	2.6329e-07	6.5796	3.9525e-06	Comamonas sp. 12022 MYb131 - Chryseobacterium sp. CHNTR56 MYb120; Chryseobacterium sp. CHNTR56 MYb120 - Escherichia coli OP50; Comamonas sp. 12022 MYb131 - Escherichia coli OP50; Combination - Escherichia coli OP50
378.0806__114.28	35.526	2.6451e-07	6.5776	3.9525e-06	Chryseobacterium sp. CHNTR56 MYb120 - Comamonas sp. 12022 MYb131; Chryseobacterium sp. CHNTR56 MYb120 - Combination; Chryseobacterium sp. CHNTR56 MYb120 - Escherichia coli OP50; Combination - Comamonas sp. 12022 MYb131; Escherichia coli OP50 - Comamonas sp. 12022 MYb131
569.871__365.9	35.499	2.6588e-07	6.5753	3.9525e-06	Chryseobacterium sp. CHNTR56 MYb120 - Escherichia coli OP50; Comamonas sp. 12022 MYb131 - Escherichia coli OP50; Combination - Escherichia coli OP50
313.1009__93.94	35.486	2.6654e-07	6.5742	3.9525e-06	Chryseobacterium sp. CHNTR56 MYb120 - Escherichia coli OP50; Comamonas sp. 12022 MYb131 - Escherichia coli OP50; Combination - Escherichia coli OP50
610.6602__161.89	35.482	2.6678e-07	6.5738	3.9525e-06	Chryseobacterium sp. CHNTR56 MYb120 - Comamonas sp. 12022 MYb131; Chryseobacterium sp. CHNTR56 MYb120 - Combination; Chryseobacterium sp. CHNTR56 MYb120 - Escherichia coli OP50; Combination - Comamonas sp. 12022 MYb131; Escherichia coli OP50 - Comamonas sp. 12022 MYb131; Combination - Escherichia coli OP50
487.2955__340.38	35.461	2.6786e-07	6.5721	3.9525e-06	Chryseobacterium sp. CHNTR56 MYb120 - Escherichia coli OP50; Comamonas sp. 12022 MYb131 - Escherichia coli OP50; Combination - Escherichia coli OP50
680.9258__370.79	35.445	2.6869e-07	6.5707	3.9525e-06	Combination - Chryseobacterium sp. CHNTR56 MYb120; Chryseobacterium sp. CHNTR56 MYb120 - Escherichia coli OP50; Comamonas sp. 12022 MYb131 - Escherichia coli OP50; Combination - Escherichia coli OP50
290.9768__83.03	35.413	2.7038e-07	6.568	3.9612e-06	Chryseobacterium sp. CHNTR56 MYb120 - Comamonas sp. 12022 MYb131; Chryseobacterium sp. CHNTR56 MYb120 - Combination; Chryseobacterium sp. CHNTR56 MYb120 - Escherichia coli OP50; Combination - Comamonas sp. 12022 MYb131; Escherichia coli OP50 - Comamonas sp. 12022 MYb131
418.7594__161.72	35.296	2.7661e-07	6.5581	4.0361e-06	Chryseobacterium sp. CHNTR56 MYb120 - Comamonas sp. 12022 MYb131; Chryseobacterium sp. CHNTR56 MYb120 - Combination; Chryseobacterium sp. CHNTR56 MYb120 - Escherichia coli OP50; Combination - Comamonas sp. 12022 MYb131; Combination - Escherichia coli OP50
625.1386__161.89	35.271	2.7795e-07	6.556	4.0392e-06	Chryseobacterium sp. CHNTR56 MYb120 - Comamonas sp. 12022 MYb131; Chryseobacterium sp. CHNTR56 MYb120 - Combination; Chryseobacterium sp. CHNTR56 MYb120 - Escherichia coli OP50; Combination - Comamonas sp. 12022 MYb131; Escherichia coli OP50 - Comamonas sp. 12022 MYb131; Combination - Escherichia coli OP50
302.8601__38.05	35.24	2.7968e-07	6.5533	4.048e-06	Comamonas sp. 12022 MYb131 - Chryseobacterium sp. CHNTR56 MYb120; Chryseobacterium sp. CHNTR56 MYb120 - Escherichia coli OP50; Comamonas sp. 12022 MYb131 - Escherichia coli OP50; Combination - Escherichia coli OP50
628.3861__364.33	35.142	2.8509e-07	6.545	4.0974e-06	Combination - Chryseobacterium sp. CHNTR56 MYb120; Chryseobacterium sp. CHNTR56 MYb120 - Escherichia coli OP50; Comamonas sp. 12022 MYb131 - Escherichia coli OP50; Combination - Escherichia coli OP50
499.9738__376.75	35.117	2.8648e-07	6.5429	4.0974e-06	Chryseobacterium sp. CHNTR56 MYb120 - Escherichia coli OP50; Comamonas sp. 12022 MYb131 - Escherichia coli OP50; Combination - Escherichia coli OP50
483.637__376.96	35.061	2.8961e-07	6.5382	4.0974e-06	Combination - Chryseobacterium sp. CHNTR56 MYb120; Chryseobacterium sp. CHNTR56 MYb120 - Escherichia coli OP50; Comamonas sp. 12022 MYb131 - Escherichia coli OP50; Combination - Escherichia coli OP50
275.1624__728.81	35.041	2.9076e-07	6.5365	4.0974e-06	Comamonas sp. 12022 MYb131 - Chryseobacterium sp. CHNTR56 MYb120; Combination - Chryseobacterium sp. CHNTR56 MYb120; Chryseobacterium sp. CHNTR56 MYb120 - Escherichia coli OP50; Comamonas sp. 12022 MYb131 - Escherichia coli OP50; Combination - Escherichia coli OP50
395.7351__329.36	35.034	2.9119e-07	6.5358	4.0974e-06	Chryseobacterium sp. CHNTR56 MYb120 - Escherichia coli OP50; Comamonas sp. 12022 MYb131 - Escherichia coli OP50; Combination - Escherichia coli OP50
651.4167__364.24	35.026	2.9165e-07	6.5351	4.0974e-06	Chryseobacterium sp. CHNTR56 MYb120 - Escherichia coli OP50; Comamonas sp. 12022 MYb131 - Escherichia coli OP50; Combination - Escherichia coli OP50
599.6833__161.5	35.019	2.9203e-07	6.5346	4.0974e-06	Chryseobacterium sp. CHNTR56 MYb120 - Comamonas sp. 12022 MYb131; Chryseobacterium sp. CHNTR56 MYb120 - Combination; Chryseobacterium sp. CHNTR56 MYb120 - Escherichia coli OP50; Combination - Comamonas sp. 12022 MYb131; Escherichia coli OP50 - Comamonas sp. 12022 MYb131
315.0585__72.35	34.997	2.9331e-07	6.5327	4.0974e-06	Chryseobacterium sp. CHNTR56 MYb120 - Comamonas sp. 12022 MYb131; Chryseobacterium sp. CHNTR56 MYb120 - Combination; Chryseobacterium sp. CHNTR56 MYb120 - Escherichia coli OP50; Comamonas sp. 12022 MYb131 - Escherichia coli OP50; Combination - Escherichia coli OP50
341.2854__572.09	34.993	2.9356e-07	6.5323	4.0974e-06	Comamonas sp. 12022 MYb131 - Chryseobacterium sp. CHNTR56 MYb120; Combination - Chryseobacterium sp. CHNTR56 MYb120; Chryseobacterium sp. CHNTR56 MYb120 - Escherichia coli OP50; Comamonas sp. 12022 MYb131 - Escherichia coli OP50; Combination - Escherichia coli OP50
658.9128__367.54	34.934	2.9694e-07	6.5273	4.0974e-06	Combination - Chryseobacterium sp. CHNTR56 MYb120; Chryseobacterium sp. CHNTR56 MYb120 - Escherichia coli OP50; Comamonas sp. 12022 MYb131 - Escherichia coli OP50; Combination - Escherichia coli OP50
524.8067__37.79	34.934	2.9695e-07	6.5273	4.0974e-06	Comamonas sp. 12022 MYb131 - Chryseobacterium sp. CHNTR56 MYb120; Combination - Chryseobacterium sp. CHNTR56 MYb120; Chryseobacterium sp. CHNTR56 MYb120 - Escherichia coli OP50; Comamonas sp. 12022 MYb131 - Escherichia coli OP50; Combination - Escherichia coli OP50
461.9481__370.89	34.93	2.9722e-07	6.5269	4.0974e-06	Chryseobacterium sp. CHNTR56 MYb120 - Escherichia coli OP50; Comamonas sp. 12022 MYb131 - Escherichia coli OP50; Combination - Escherichia coli OP50
672.9283__367.61	34.919	2.9787e-07	6.526	4.0974e-06	Chryseobacterium sp. CHNTR56 MYb120 - Escherichia coli OP50; Comamonas sp. 12022 MYb131 - Escherichia coli OP50; Combination - Escherichia coli OP50
342.2123__226.47	34.875	3.0042e-07	6.5223	4.1021e-06	Chryseobacterium sp. CHNTR56 MYb120 - Escherichia coli OP50; Comamonas sp. 12022 MYb131 - Escherichia coli OP50; Combination - Escherichia coli OP50
504.6567__379.69	34.852	3.0179e-07	6.5203	4.1021e-06	Combination - Chryseobacterium sp. CHNTR56 MYb120; Chryseobacterium sp. CHNTR56 MYb120 - Escherichia coli OP50; Comamonas sp. 12022 MYb131 - Escherichia coli OP50; Combination - Escherichia coli OP50
592.372__356.97	34.832	3.0301e-07	6.5185	4.1021e-06	Chryseobacterium sp. CHNTR56 MYb120 - Escherichia coli OP50; Comamonas sp. 12022 MYb131 - Escherichia coli OP50; Combination - Escherichia coli OP50
658.4111__367.68	34.819	3.0378e-07	6.5174	4.1021e-06	Combination - Chryseobacterium sp. CHNTR56 MYb120; Chryseobacterium sp. CHNTR56 MYb120 - Escherichia coli OP50; Comamonas sp. 12022 MYb131 - Escherichia coli OP50; Combination - Escherichia coli OP50
474.075__471.05	34.817	3.039e-07	6.5173	4.1021e-06	Comamonas sp. 12022 MYb131 - Chryseobacterium sp. CHNTR56 MYb120; Chryseobacterium sp. CHNTR56 MYb120 - Escherichia coli OP50; Comamonas sp. 12022 MYb131 - Combination; Comamonas sp. 12022 MYb131 - Escherichia coli OP50; Combination - Escherichia coli OP50
726.9281__376.9	34.776	3.0637e-07	6.5138	4.1199e-06	Chryseobacterium sp. CHNTR56 MYb120 - Escherichia coli OP50; Comamonas sp. 12022 MYb131 - Escherichia coli OP50; Combination - Escherichia coli OP50
678.7116__37.78	34.669	3.1291e-07	6.5046	4.1857e-06	Comamonas sp. 12022 MYb131 - Chryseobacterium sp. CHNTR56 MYb120; Chryseobacterium sp. CHNTR56 MYb120 - Escherichia coli OP50; Comamonas sp. 12022 MYb131 - Escherichia coli OP50; Combination - Escherichia coli OP50
592.8738__357.01	34.659	3.1358e-07	6.5037	4.1857e-06	Chryseobacterium sp. CHNTR56 MYb120 - Escherichia coli OP50; Comamonas sp. 12022 MYb131 - Escherichia coli OP50; Combination - Escherichia coli OP50
480.7779__38.23	34.63	3.1534e-07	6.5012	4.1937e-06	Comamonas sp. 12022 MYb131 - Chryseobacterium sp. CHNTR56 MYb120; Combination - Chryseobacterium sp. CHNTR56 MYb120; Chryseobacterium sp. CHNTR56 MYb120 - Escherichia coli OP50; Comamonas sp. 12022 MYb131 - Escherichia coli OP50; Combination - Escherichia coli OP50
457.9449__373.93	34.599	3.1729e-07	6.4985	4.2041e-06	Chryseobacterium sp. CHNTR56 MYb120 - Escherichia coli OP50; Comamonas sp. 12022 MYb131 - Escherichia coli OP50; Combination - Escherichia coli OP50
453.9518__370.77	34.56	3.1978e-07	6.4952	4.2215e-06	Chryseobacterium sp. CHNTR56 MYb120 - Escherichia coli OP50; Comamonas sp. 12022 MYb131 - Escherichia coli OP50; Combination - Escherichia coli OP50
279.074__79.32	34.498	3.2376e-07	6.4898	4.2521e-06	Chryseobacterium sp. CHNTR56 MYb120 - Comamonas sp. 12022 MYb131; Chryseobacterium sp. CHNTR56 MYb120 - Combination; Comamonas sp. 12022 MYb131 - Combination; Escherichia coli OP50 - Comamonas sp. 12022 MYb131; Escherichia coli OP50 - Combination
183.5794__239.52	34.482	3.2477e-07	6.4884	4.2521e-06	Chryseobacterium sp. CHNTR56 MYb120 - Escherichia coli OP50; Comamonas sp. 12022 MYb131 - Escherichia coli OP50; Combination - Escherichia coli OP50
671.911__370.79	34.459	3.2629e-07	6.4864	4.2521e-06	Combination - Chryseobacterium sp. CHNTR56 MYb120; Chryseobacterium sp. CHNTR56 MYb120 - Escherichia coli OP50; Comamonas sp. 12022 MYb131 - Escherichia coli OP50; Combination - Escherichia coli OP50
383.0466__402.33	34.451	3.2682e-07	6.4857	4.2521e-06	Chryseobacterium sp. CHNTR56 MYb120 - Escherichia coli OP50; Comamonas sp. 12022 MYb131 - Escherichia coli OP50; Combination - Escherichia coli OP50
474.9716__373.93	34.423	3.2865e-07	6.4833	4.2606e-06	Combination - Chryseobacterium sp. CHNTR56 MYb120; Chryseobacterium sp. CHNTR56 MYb120 - Escherichia coli OP50; Comamonas sp. 12022 MYb131 - Escherichia coli OP50; Combination - Escherichia coli OP50
293.2149__170.27	34.377	3.3168e-07	6.4793	4.2688e-06	Comamonas sp. 12022 MYb131 - Chryseobacterium sp. CHNTR56 MYb120; Chryseobacterium sp. CHNTR56 MYb120 - Escherichia coli OP50; Comamonas sp. 12022 MYb131 - Escherichia coli OP50; Combination - Escherichia coli OP50
468.6272__373.94	34.367	3.3234e-07	6.4784	4.2688e-06	Combination - Chryseobacterium sp. CHNTR56 MYb120; Chryseobacterium sp. CHNTR56 MYb120 - Escherichia coli OP50; Comamonas sp. 12022 MYb131 - Escherichia coli OP50; Combination - Escherichia coli OP50
98.0968__51.59	34.359	3.3283e-07	6.4778	4.2688e-06	Chryseobacterium sp. CHNTR56 MYb120 - Escherichia coli OP50; Comamonas sp. 12022 MYb131 - Escherichia coli OP50; Combination - Escherichia coli OP50
180.9817__52.13	34.315	3.3579e-07	6.4739	4.2796e-06	Chryseobacterium sp. CHNTR56 MYb120 - Escherichia coli OP50; Comamonas sp. 12022 MYb131 - Escherichia coli OP50; Combination - Escherichia coli OP50
584.744__37.93	34.307	3.3631e-07	6.4733	4.2796e-06	Comamonas sp. 12022 MYb131 - Chryseobacterium sp. CHNTR56 MYb120; Combination - Chryseobacterium sp. CHNTR56 MYb120; Chryseobacterium sp. CHNTR56 MYb120 - Escherichia coli OP50; Comamonas sp. 12022 MYb131 - Escherichia coli OP50; Combination - Escherichia coli OP50
503.6538__379.73	34.285	3.3781e-07	6.4713	4.2796e-06	Combination - Chryseobacterium sp. CHNTR56 MYb120; Chryseobacterium sp. CHNTR56 MYb120 - Escherichia coli OP50; Comamonas sp. 12022 MYb131 - Escherichia coli OP50; Combination - Escherichia coli OP50
274.1588__728.54	34.276	3.3842e-07	6.4705	4.2796e-06	Comamonas sp. 12022 MYb131 - Chryseobacterium sp. CHNTR56 MYb120; Combination - Chryseobacterium sp. CHNTR56 MYb120; Chryseobacterium sp. CHNTR56 MYb120 - Escherichia coli OP50; Comamonas sp. 12022 MYb131 - Escherichia coli OP50; Combination - Escherichia coli OP50
407.1781__205.23	34.247	3.4039e-07	6.468	4.2894e-06	Chryseobacterium sp. CHNTR56 MYb120 - Escherichia coli OP50; Comamonas sp. 12022 MYb131 - Escherichia coli OP50; Combination - Escherichia coli OP50
100.076__174.35	34.158	3.4654e-07	6.4603	4.3222e-06	Chryseobacterium sp. CHNTR56 MYb120 - Combination; Chryseobacterium sp. CHNTR56 MYb120 - Escherichia coli OP50; Comamonas sp. 12022 MYb131 - Escherichia coli OP50; Combination - Escherichia coli OP50
812.5215__332.21	34.148	3.4724e-07	6.4594	4.3222e-06	Combination - Chryseobacterium sp. CHNTR56 MYb120; Chryseobacterium sp. CHNTR56 MYb120 - Escherichia coli OP50; Comamonas sp. 12022 MYb131 - Escherichia coli OP50; Combination - Escherichia coli OP50
353.0033__83.54	34.131	3.4839e-07	6.4579	4.3222e-06	Chryseobacterium sp. CHNTR56 MYb120 - Comamonas sp. 12022 MYb131; Chryseobacterium sp. CHNTR56 MYb120 - Escherichia coli OP50; Combination - Comamonas sp. 12022 MYb131; Comamonas sp. 12022 MYb131 - Escherichia coli OP50; Combination - Escherichia coli OP50
258.1401__603.89	34.129	3.4858e-07	6.4577	4.3222e-06	Chryseobacterium sp. CHNTR56 MYb120 - Comamonas sp. 12022 MYb131; Chryseobacterium sp. CHNTR56 MYb120 - Combination; Chryseobacterium sp. CHNTR56 MYb120 - Escherichia coli OP50; Combination - Comamonas sp. 12022 MYb131
514.6492__379.73	34.121	3.4914e-07	6.457	4.3222e-06	Combination - Chryseobacterium sp. CHNTR56 MYb120; Chryseobacterium sp. CHNTR56 MYb120 - Escherichia coli OP50; Comamonas sp. 12022 MYb131 - Escherichia coli OP50; Combination - Escherichia coli OP50
431.2678__256.55	34.106	3.5019e-07	6.4557	4.3222e-06	Combination - Chryseobacterium sp. CHNTR56 MYb120; Chryseobacterium sp. CHNTR56 MYb120 - Escherichia coli OP50; Comamonas sp. 12022 MYb131 - Escherichia coli OP50; Combination - Escherichia coli OP50
280.0063__83.5	34.072	3.5258e-07	6.4527	4.3369e-06	Chryseobacterium sp. CHNTR56 MYb120 - Comamonas sp. 12022 MYb131; Chryseobacterium sp. CHNTR56 MYb120 - Escherichia coli OP50; Combination - Comamonas sp. 12022 MYb131; Comamonas sp. 12022 MYb131 - Escherichia coli OP50; Combination - Escherichia coli OP50
548.8478__349	34.047	3.5436e-07	6.4506	4.344e-06	Chryseobacterium sp. CHNTR56 MYb120 - Escherichia coli OP50; Comamonas sp. 12022 MYb131 - Escherichia coli OP50; Combination - Escherichia coli OP50
262.1437__673.46	34.028	3.5571e-07	6.4489	4.3457e-06	Comamonas sp. 12022 MYb131 - Chryseobacterium sp. CHNTR56 MYb120; Chryseobacterium sp. CHNTR56 MYb120 - Escherichia coli OP50; Comamonas sp. 12022 MYb131 - Escherichia coli OP50; Combination - Escherichia coli OP50
599.8816__373.26	33.964	3.6031e-07	6.4433	4.387e-06	Combination - Chryseobacterium sp. CHNTR56 MYb120; Chryseobacterium sp. CHNTR56 MYb120 - Escherichia coli OP50; Comamonas sp. 12022 MYb131 - Escherichia coli OP50; Combination - Escherichia coli OP50
598.0263__70.94	33.917	3.6375e-07	6.4392	4.4015e-06	Chryseobacterium sp. CHNTR56 MYb120 - Comamonas sp. 12022 MYb131; Escherichia coli OP50 - Chryseobacterium sp. CHNTR56 MYb120; Combination - Comamonas sp. 12022 MYb131; Escherichia coli OP50 - Comamonas sp. 12022 MYb131; Escherichia coli OP50 - Combination
233.1899__605.72	33.901	3.6493e-07	6.4378	4.4015e-06	Comamonas sp. 12022 MYb131 - Chryseobacterium sp. CHNTR56 MYb120; Combination - Chryseobacterium sp. CHNTR56 MYb120; Chryseobacterium sp. CHNTR56 MYb120 - Escherichia coli OP50; Comamonas sp. 12022 MYb131 - Escherichia coli OP50; Combination - Escherichia coli OP50
459.9618__370.79	33.898	3.6517e-07	6.4375	4.4015e-06	Combination - Chryseobacterium sp. CHNTR56 MYb120; Chryseobacterium sp. CHNTR56 MYb120 - Escherichia coli OP50; Comamonas sp. 12022 MYb131 - Escherichia coli OP50; Combination - Escherichia coli OP50
498.7708__340.21	33.843	3.6926e-07	6.4327	4.4361e-06	Comamonas sp. 12022 MYb131 - Chryseobacterium sp. CHNTR56 MYb120; Combination - Chryseobacterium sp. CHNTR56 MYb120; Chryseobacterium sp. CHNTR56 MYb120 - Escherichia coli OP50; Comamonas sp. 12022 MYb131 - Escherichia coli OP50; Combination - Escherichia coli OP50
447.2722__367.3	33.749	3.7638e-07	6.4244	4.4975e-06	Chryseobacterium sp. CHNTR56 MYb120 - Escherichia coli OP50; Comamonas sp. 12022 MYb131 - Escherichia coli OP50; Combination - Escherichia coli OP50
396.105__471.12	33.726	3.7809e-07	6.4224	4.4975e-06	Comamonas sp. 12022 MYb131 - Chryseobacterium sp. CHNTR56 MYb120; Chryseobacterium sp. CHNTR56 MYb120 - Escherichia coli OP50; Comamonas sp. 12022 MYb131 - Escherichia coli OP50; Combination - Escherichia coli OP50
424.4199__162.37	33.726	3.7812e-07	6.4224	4.4975e-06	Chryseobacterium sp. CHNTR56 MYb120 - Comamonas sp. 12022 MYb131; Chryseobacterium sp. CHNTR56 MYb120 - Escherichia coli OP50; Combination - Comamonas sp. 12022 MYb131; Escherichia coli OP50 - Comamonas sp. 12022 MYb131; Combination - Escherichia coli OP50
511.3273__357.86	33.704	3.7978e-07	6.4205	4.5024e-06	Chryseobacterium sp. CHNTR56 MYb120 - Escherichia coli OP50; Comamonas sp. 12022 MYb131 - Escherichia coli OP50; Combination - Escherichia coli OP50
570.8607__353.04	33.672	3.8229e-07	6.4176	4.5173e-06	Chryseobacterium sp. CHNTR56 MYb120 - Escherichia coli OP50; Comamonas sp. 12022 MYb131 - Escherichia coli OP50; Combination - Escherichia coli OP50
686.2762__276.05	33.613	3.8688e-07	6.4124	4.5432e-06	Chryseobacterium sp. CHNTR56 MYb120 - Escherichia coli OP50; Comamonas sp. 12022 MYb131 - Escherichia coli OP50; Combination - Escherichia coli OP50
478.7801__38.15	33.612	3.87e-07	6.4123	4.5432e-06	Comamonas sp. 12022 MYb131 - Chryseobacterium sp. CHNTR56 MYb120; Combination - Chryseobacterium sp. CHNTR56 MYb120; Chryseobacterium sp. CHNTR56 MYb120 - Escherichia coli OP50; Comamonas sp. 12022 MYb131 - Escherichia coli OP50; Combination - Escherichia coli OP50
764.7232__37.62	33.566	3.9066e-07	6.4082	4.5442e-06	Comamonas sp. 12022 MYb131 - Chryseobacterium sp. CHNTR56 MYb120; Chryseobacterium sp. CHNTR56 MYb120 - Escherichia coli OP50; Comamonas sp. 12022 MYb131 - Escherichia coli OP50; Combination - Escherichia coli OP50
568.7704__37.84	33.564	3.9076e-07	6.4081	4.5442e-06	Comamonas sp. 12022 MYb131 - Chryseobacterium sp. CHNTR56 MYb120; Combination - Chryseobacterium sp. CHNTR56 MYb120; Chryseobacterium sp. CHNTR56 MYb120 - Escherichia coli OP50; Comamonas sp. 12022 MYb131 - Escherichia coli OP50; Combination - Escherichia coli OP50
582.765__37.91	33.563	3.909e-07	6.4079	4.5442e-06	Comamonas sp. 12022 MYb131 - Chryseobacterium sp. CHNTR56 MYb120; Combination - Chryseobacterium sp. CHNTR56 MYb120; Chryseobacterium sp. CHNTR56 MYb120 - Escherichia coli OP50; Comamonas sp. 12022 MYb131 - Escherichia coli OP50; Combination - Escherichia coli OP50
356.1954__554.98	33.547	3.9213e-07	6.4066	4.5442e-06	Combination - Chryseobacterium sp. CHNTR56 MYb120; Chryseobacterium sp. CHNTR56 MYb120 - Escherichia coli OP50; Comamonas sp. 12022 MYb131 - Escherichia coli OP50; Combination - Escherichia coli OP50
445.6206__367.51	33.506	3.954e-07	6.403	4.5661e-06	Combination - Chryseobacterium sp. CHNTR56 MYb120; Chryseobacterium sp. CHNTR56 MYb120 - Escherichia coli OP50; Comamonas sp. 12022 MYb131 - Escherichia coli OP50; Combination - Escherichia coli OP50
681.9286__370.73	33.49	3.9674e-07	6.4015	4.5661e-06	Combination - Chryseobacterium sp. CHNTR56 MYb120; Chryseobacterium sp. CHNTR56 MYb120 - Escherichia coli OP50; Comamonas sp. 12022 MYb131 - Escherichia coli OP50; Combination - Escherichia coli OP50
511.8292__357.72	33.474	3.98e-07	6.4001	4.5661e-06	Chryseobacterium sp. CHNTR56 MYb120 - Escherichia coli OP50; Comamonas sp. 12022 MYb131 - Escherichia coli OP50; Combination - Escherichia coli OP50
177.1638__342.67	33.461	3.9909e-07	6.3989	4.5661e-06	Comamonas sp. 12022 MYb131 - Chryseobacterium sp. CHNTR56 MYb120; Combination - Chryseobacterium sp. CHNTR56 MYb120; Chryseobacterium sp. CHNTR56 MYb120 - Escherichia coli OP50; Comamonas sp. 12022 MYb131 - Escherichia coli OP50; Combination - Escherichia coli OP50
355.0695__857.64	33.365	4.0698e-07	6.3904	4.6145e-06	Comamonas sp. 12022 MYb131 - Chryseobacterium sp. CHNTR56 MYb120; Combination - Chryseobacterium sp. CHNTR56 MYb120; Chryseobacterium sp. CHNTR56 MYb120 - Escherichia coli OP50; Comamonas sp. 12022 MYb131 - Escherichia coli OP50; Combination - Escherichia coli OP50
624.3435__552.97	33.348	4.0841e-07	6.3889	4.6145e-06	Chryseobacterium sp. CHNTR56 MYb120 - Escherichia coli OP50; Comamonas sp. 12022 MYb131 - Escherichia coli OP50; Combination - Escherichia coli OP50
479.2684__375.22	33.329	4.0999e-07	6.3872	4.6145e-06	Chryseobacterium sp. CHNTR56 MYb120 - Escherichia coli OP50; Comamonas sp. 12022 MYb131 - Escherichia coli OP50; Combination - Escherichia coli OP50
605.8718__360.59	33.309	4.1171e-07	6.3854	4.6145e-06	Chryseobacterium sp. CHNTR56 MYb120 - Escherichia coli OP50; Comamonas sp. 12022 MYb131 - Escherichia coli OP50; Combination - Escherichia coli OP50
649.3405__364.2	33.306	4.12e-07	6.3851	4.6145e-06	Chryseobacterium sp. CHNTR56 MYb120 - Escherichia coli OP50; Comamonas sp. 12022 MYb131 - Escherichia coli OP50; Combination - Escherichia coli OP50
894.6481__37.54	33.288	4.1345e-07	6.3836	4.6145e-06	Comamonas sp. 12022 MYb131 - Chryseobacterium sp. CHNTR56 MYb120; Combination - Chryseobacterium sp. CHNTR56 MYb120; Chryseobacterium sp. CHNTR56 MYb120 - Escherichia coli OP50; Comamonas sp. 12022 MYb131 - Escherichia coli OP50; Combination - Escherichia coli OP50
577.3664__369.95	33.286	4.1367e-07	6.3833	4.6145e-06	Chryseobacterium sp. CHNTR56 MYb120 - Escherichia coli OP50; Comamonas sp. 12022 MYb131 - Escherichia coli OP50; Combination - Escherichia coli OP50
489.1495__791.25	33.242	4.1742e-07	6.3794	4.6145e-06	Comamonas sp. 12022 MYb131 - Chryseobacterium sp. CHNTR56 MYb120; Combination - Chryseobacterium sp. CHNTR56 MYb120; Chryseobacterium sp. CHNTR56 MYb120 - Escherichia coli OP50; Comamonas sp. 12022 MYb131 - Escherichia coli OP50; Combination - Escherichia coli OP50
251.1809__503.1	33.235	4.1804e-07	6.3788	4.6145e-06	Chryseobacterium sp. CHNTR56 MYb120 - Escherichia coli OP50; Comamonas sp. 12022 MYb131 - Escherichia coli OP50; Combination - Escherichia coli OP50
474.6373__373.94	33.233	4.1821e-07	6.3786	4.6145e-06	Combination - Chryseobacterium sp. CHNTR56 MYb120; Chryseobacterium sp. CHNTR56 MYb120 - Escherichia coli OP50; Comamonas sp. 12022 MYb131 - Escherichia coli OP50; Combination - Escherichia coli OP50
404.8473__37.87	33.23	4.1843e-07	6.3784	4.6145e-06	Comamonas sp. 12022 MYb131 - Chryseobacterium sp. CHNTR56 MYb120; Combination - Chryseobacterium sp. CHNTR56 MYb120; Chryseobacterium sp. CHNTR56 MYb120 - Escherichia coli OP50; Comamonas sp. 12022 MYb131 - Escherichia coli OP50; Combination - Escherichia coli OP50
336.3258__842.82	33.223	4.1907e-07	6.3777	4.6145e-06	Chryseobacterium sp. CHNTR56 MYb120 - Escherichia coli OP50; Comamonas sp. 12022 MYb131 - Escherichia coli OP50; Combination - Escherichia coli OP50
676.7127__37.87	33.212	4.1996e-07	6.3768	4.6145e-06	Comamonas sp. 12022 MYb131 - Chryseobacterium sp. CHNTR56 MYb120; Chryseobacterium sp. CHNTR56 MYb120 - Escherichia coli OP50; Comamonas sp. 12022 MYb131 - Escherichia coli OP50; Combination - Escherichia coli OP50
393.766__326.24	33.177	4.2302e-07	6.3736	4.6339e-06	Chryseobacterium sp. CHNTR56 MYb120 - Escherichia coli OP50; Comamonas sp. 12022 MYb131 - Escherichia coli OP50; Combination - Escherichia coli OP50
639.3773__364.12	33.138	4.2645e-07	6.3701	4.6573e-06	Combination - Chryseobacterium sp. CHNTR56 MYb120; Chryseobacterium sp. CHNTR56 MYb120 - Escherichia coli OP50; Comamonas sp. 12022 MYb131 - Escherichia coli OP50; Combination - Escherichia coli OP50
583.8589__356.96	33.089	4.3078e-07	6.3657	4.6875e-06	Chryseobacterium sp. CHNTR56 MYb120 - Escherichia coli OP50; Comamonas sp. 12022 MYb131 - Escherichia coli OP50; Combination - Escherichia coli OP50
176.0617__365.94	33.075	4.3201e-07	6.3645	4.6875e-06	Comamonas sp. 12022 MYb131 - Chryseobacterium sp. CHNTR56 MYb120; Combination - Chryseobacterium sp. CHNTR56 MYb120; Chryseobacterium sp. CHNTR56 MYb120 - Escherichia coli OP50; Comamonas sp. 12022 MYb131 - Escherichia coli OP50; Combination - Escherichia coli OP50
389.2389__203.17	33.063	4.3312e-07	6.3634	4.6875e-06	Chryseobacterium sp. CHNTR56 MYb120 - Escherichia coli OP50; Comamonas sp. 12022 MYb131 - Escherichia coli OP50; Combination - Escherichia coli OP50
609.1644__162.08	33.007	4.3817e-07	6.3584	4.7251e-06	Chryseobacterium sp. CHNTR56 MYb120 - Comamonas sp. 12022 MYb131; Chryseobacterium sp. CHNTR56 MYb120 - Combination; Chryseobacterium sp. CHNTR56 MYb120 - Escherichia coli OP50; Combination - Comamonas sp. 12022 MYb131; Escherichia coli OP50 - Comamonas sp. 12022 MYb131; Combination - Escherichia coli OP50
427.9253__367.5	32.985	4.4011e-07	6.3564	4.7251e-06	Chryseobacterium sp. CHNTR56 MYb120 - Escherichia coli OP50; Comamonas sp. 12022 MYb131 - Escherichia coli OP50; Combination - Escherichia coli OP50
476.1879__142.85	32.975	4.411e-07	6.3555	4.7251e-06	Comamonas sp. 12022 MYb131 - Chryseobacterium sp. CHNTR56 MYb120; Combination - Chryseobacterium sp. CHNTR56 MYb120; Escherichia coli OP50 - Chryseobacterium sp. CHNTR56 MYb120; Combination - Comamonas sp. 12022 MYb131; Escherichia coli OP50 - Comamonas sp. 12022 MYb131
533.8428__362.16	32.966	4.4183e-07	6.3547	4.7251e-06	Chryseobacterium sp. CHNTR56 MYb120 - Escherichia coli OP50; Comamonas sp. 12022 MYb131 - Escherichia coli OP50; Combination - Escherichia coli OP50
627.8847__364.05	32.945	4.4382e-07	6.3528	4.7323e-06	Combination - Chryseobacterium sp. CHNTR56 MYb120; Chryseobacterium sp. CHNTR56 MYb120 - Escherichia coli OP50; Comamonas sp. 12022 MYb131 - Escherichia coli OP50; Combination - Escherichia coli OP50
496.8234__335.55	32.914	4.4664e-07	6.35	4.7412e-06	Chryseobacterium sp. CHNTR56 MYb120 - Escherichia coli OP50; Comamonas sp. 12022 MYb131 - Escherichia coli OP50; Combination - Escherichia coli OP50
578.7363__37.93	32.907	4.4728e-07	6.3494	4.7412e-06	Comamonas sp. 12022 MYb131 - Chryseobacterium sp. CHNTR56 MYb120; Chryseobacterium sp. CHNTR56 MYb120 - Escherichia coli OP50; Comamonas sp. 12022 MYb131 - Escherichia coli OP50; Combination - Escherichia coli OP50
659.9156__367.54	32.852	4.5244e-07	6.3444	4.7818e-06	Chryseobacterium sp. CHNTR56 MYb120 - Escherichia coli OP50; Comamonas sp. 12022 MYb131 - Escherichia coli OP50; Combination - Escherichia coli OP50
641.8857__367.23	32.82	4.5551e-07	6.3415	4.8002e-06	Chryseobacterium sp. CHNTR56 MYb120 - Escherichia coli OP50; Comamonas sp. 12022 MYb131 - Escherichia coli OP50; Combination - Escherichia coli OP50
695.4427__370.66	32.791	4.5823e-07	6.3389	4.8148e-06	Combination - Chryseobacterium sp. CHNTR56 MYb120; Chryseobacterium sp. CHNTR56 MYb120 - Escherichia coli OP50; Comamonas sp. 12022 MYb131 - Escherichia coli OP50; Combination - Escherichia coli OP50
285.1863__205.11	32.755	4.6164e-07	6.3357	4.8364e-06	Comamonas sp. 12022 MYb131 - Chryseobacterium sp. CHNTR56 MYb120; Combination - Chryseobacterium sp. CHNTR56 MYb120; Chryseobacterium sp. CHNTR56 MYb120 - Escherichia coli OP50; Comamonas sp. 12022 MYb131 - Escherichia coli OP50; Combination - Escherichia coli OP50
423.2209__161.12	32.72	4.6505e-07	6.3325	4.8581e-06	Comamonas sp. 12022 MYb131 - Chryseobacterium sp. CHNTR56 MYb120; Combination - Chryseobacterium sp. CHNTR56 MYb120; Combination - Comamonas sp. 12022 MYb131; Comamonas sp. 12022 MYb131 - Escherichia coli OP50; Combination - Escherichia coli OP50
271.6315__287.32	32.678	4.6917e-07	6.3287	4.887e-06	Chryseobacterium sp. CHNTR56 MYb120 - Escherichia coli OP50; Comamonas sp. 12022 MYb131 - Escherichia coli OP50; Combination - Escherichia coli OP50
454.2862__370.79	32.619	4.7496e-07	6.3233	4.933e-06	Combination - Chryseobacterium sp. CHNTR56 MYb120; Chryseobacterium sp. CHNTR56 MYb120 - Escherichia coli OP50; Comamonas sp. 12022 MYb131 - Escherichia coli OP50; Combination - Escherichia coli OP50
118.9632__28.98	32.559	4.8089e-07	6.318	4.9672e-06	Combination - Chryseobacterium sp. CHNTR56 MYb120; Chryseobacterium sp. CHNTR56 MYb120 - Escherichia coli OP50; Comamonas sp. 12022 MYb131 - Escherichia coli OP50; Combination - Escherichia coli OP50
190.0498__690.67	32.552	4.8163e-07	6.3173	4.9672e-06	Comamonas sp. 12022 MYb131 - Chryseobacterium sp. CHNTR56 MYb120; Combination - Chryseobacterium sp. CHNTR56 MYb120; Chryseobacterium sp. CHNTR56 MYb120 - Escherichia coli OP50; Comamonas sp. 12022 MYb131 - Escherichia coli OP50; Combination - Escherichia coli OP50
362.0856__111.57	32.545	4.8239e-07	6.3166	4.9672e-06	Chryseobacterium sp. CHNTR56 MYb120 - Comamonas sp. 12022 MYb131; Chryseobacterium sp. CHNTR56 MYb120 - Combination; Chryseobacterium sp. CHNTR56 MYb120 - Escherichia coli OP50; Comamonas sp. 12022 MYb131 - Escherichia coli OP50; Combination - Escherichia coli OP50
98.9845__46.39	32.516	4.8528e-07	6.314	4.9694e-06	Comamonas sp. 12022 MYb131 - Chryseobacterium sp. CHNTR56 MYb120; Chryseobacterium sp. CHNTR56 MYb120 - Escherichia coli OP50; Comamonas sp. 12022 MYb131 - Escherichia coli OP50; Combination - Escherichia coli OP50
812.6448__37.84	32.515	4.8536e-07	6.3139	4.9694e-06	Chryseobacterium sp. CHNTR56 MYb120 - Escherichia coli OP50; Comamonas sp. 12022 MYb131 - Escherichia coli OP50; Combination - Escherichia coli OP50
266.196__92.84	32.491	4.8788e-07	6.3117	4.9708e-06	Comamonas sp. 12022 MYb131 - Chryseobacterium sp. CHNTR56 MYb120; Chryseobacterium sp. CHNTR56 MYb120 - Escherichia coli OP50; Comamonas sp. 12022 MYb131 - Escherichia coli OP50; Combination - Escherichia coli OP50
354.3364__842.71	32.487	4.8825e-07	6.3114	4.9708e-06	Chryseobacterium sp. CHNTR56 MYb120 - Escherichia coli OP50; Comamonas sp. 12022 MYb131 - Escherichia coli OP50; Combination - Escherichia coli OP50
175.0889__239.09	32.448	4.9227e-07	6.3078	4.987e-06	Comamonas sp. 12022 MYb131 - Chryseobacterium sp. CHNTR56 MYb120; Chryseobacterium sp. CHNTR56 MYb120 - Escherichia coli OP50; Comamonas sp. 12022 MYb131 - Escherichia coli OP50; Combination - Escherichia coli OP50
561.8457__353.02	32.411	4.9613e-07	6.3044	4.987e-06	Chryseobacterium sp. CHNTR56 MYb120 - Escherichia coli OP50; Comamonas sp. 12022 MYb131 - Escherichia coli OP50; Combination - Escherichia coli OP50
693.924__373.94	32.41	4.9619e-07	6.3044	4.987e-06	Combination - Chryseobacterium sp. CHNTR56 MYb120; Chryseobacterium sp. CHNTR56 MYb120 - Escherichia coli OP50; Comamonas sp. 12022 MYb131 - Escherichia coli OP50; Combination - Escherichia coli OP50
659.4143__367.54	32.4	4.972e-07	6.3035	4.987e-06	Combination - Chryseobacterium sp. CHNTR56 MYb120; Chryseobacterium sp. CHNTR56 MYb120 - Escherichia coli OP50; Comamonas sp. 12022 MYb131 - Escherichia coli OP50; Combination - Escherichia coli OP50
420.8214__37.94	32.363	5.0111e-07	6.3001	4.987e-06	Comamonas sp. 12022 MYb131 - Chryseobacterium sp. CHNTR56 MYb120; Combination - Chryseobacterium sp. CHNTR56 MYb120; Chryseobacterium sp. CHNTR56 MYb120 - Escherichia coli OP50; Comamonas sp. 12022 MYb131 - Escherichia coli OP50; Combination - Escherichia coli OP50
570.3419__352.77	32.35	5.0253e-07	6.2988	4.987e-06	Chryseobacterium sp. CHNTR56 MYb120 - Escherichia coli OP50; Comamonas sp. 12022 MYb131 - Escherichia coli OP50; Combination - Escherichia coli OP50
433.5906__365.9	32.345	5.0301e-07	6.2984	4.987e-06	Chryseobacterium sp. CHNTR56 MYb120 - Escherichia coli OP50; Comamonas sp. 12022 MYb131 - Escherichia coli OP50; Combination - Escherichia coli OP50
489.8165__353.54	32.341	5.0344e-07	6.2981	4.987e-06	Chryseobacterium sp. CHNTR56 MYb120 - Escherichia coli OP50; Comamonas sp. 12022 MYb131 - Escherichia coli OP50; Combination - Escherichia coli OP50
540.7807__37.87	32.34	5.0358e-07	6.2979	4.987e-06	Comamonas sp. 12022 MYb131 - Chryseobacterium sp. CHNTR56 MYb120; Chryseobacterium sp. CHNTR56 MYb120 - Escherichia coli OP50; Comamonas sp. 12022 MYb131 - Escherichia coli OP50; Combination - Escherichia coli OP50
614.4478__760.65	32.333	5.0425e-07	6.2974	4.987e-06	Comamonas sp. 12022 MYb131 - Chryseobacterium sp. CHNTR56 MYb120; Combination - Chryseobacterium sp. CHNTR56 MYb120; Chryseobacterium sp. CHNTR56 MYb120 - Escherichia coli OP50; Comamonas sp. 12022 MYb131 - Escherichia coli OP50; Combination - Escherichia coli OP50
187.0577__73.31	32.314	5.0637e-07	6.2955	4.987e-06	Comamonas sp. 12022 MYb131 - Chryseobacterium sp. CHNTR56 MYb120; Combination - Chryseobacterium sp. CHNTR56 MYb120; Escherichia coli OP50 - Chryseobacterium sp. CHNTR56 MYb120; Combination - Comamonas sp. 12022 MYb131; Combination - Escherichia coli OP50
314.238__669.89	32.313	5.0645e-07	6.2955	4.987e-06	Combination - Chryseobacterium sp. CHNTR56 MYb120; Chryseobacterium sp. CHNTR56 MYb120 - Escherichia coli OP50; Comamonas sp. 12022 MYb131 - Escherichia coli OP50; Combination - Escherichia coli OP50
254.2307__586.16	32.288	5.091e-07	6.2932	4.9995e-06	Comamonas sp. 12022 MYb131 - Chryseobacterium sp. CHNTR56 MYb120; Chryseobacterium sp. CHNTR56 MYb120 - Escherichia coli OP50; Comamonas sp. 12022 MYb131 - Escherichia coli OP50; Combination - Escherichia coli OP50
175.1482__503.02	32.254	5.1271e-07	6.2901	5.0148e-06	Chryseobacterium sp. CHNTR56 MYb120 - Escherichia coli OP50; Comamonas sp. 12022 MYb131 - Escherichia coli OP50; Combination - Escherichia coli OP50
476.289__373.93	32.24	5.1427e-07	6.2888	5.0148e-06	Combination - Chryseobacterium sp. CHNTR56 MYb120; Chryseobacterium sp. CHNTR56 MYb120 - Escherichia coli OP50; Comamonas sp. 12022 MYb131 - Escherichia coli OP50; Combination - Escherichia coli OP50
601.8574__373.4	32.235	5.1484e-07	6.2883	5.0148e-06	Chryseobacterium sp. CHNTR56 MYb120 - Escherichia coli OP50; Comamonas sp. 12022 MYb131 - Escherichia coli OP50; Combination - Escherichia coli OP50
342.8472__38.19	32.19	5.1971e-07	6.2842	5.0441e-06	Comamonas sp. 12022 MYb131 - Chryseobacterium sp. CHNTR56 MYb120; Combination - Chryseobacterium sp. CHNTR56 MYb120; Chryseobacterium sp. CHNTR56 MYb120 - Escherichia coli OP50; Comamonas sp. 12022 MYb131 - Escherichia coli OP50; Combination - Escherichia coli OP50
583.092__402.35	32.182	5.2064e-07	6.2835	5.0441e-06	Chryseobacterium sp. CHNTR56 MYb120 - Escherichia coli OP50; Comamonas sp. 12022 MYb131 - Escherichia coli OP50; Combination - Escherichia coli OP50
310.1805__118.93	32.143	5.2493e-07	6.2799	5.0719e-06	Comamonas sp. 12022 MYb131 - Chryseobacterium sp. CHNTR56 MYb120; Combination - Chryseobacterium sp. CHNTR56 MYb120; Chryseobacterium sp. CHNTR56 MYb120 - Escherichia coli OP50; Comamonas sp. 12022 MYb131 - Escherichia coli OP50; Combination - Escherichia coli OP50
137.1325__307.38	32.125	5.2698e-07	6.2782	5.0763e-06	Comamonas sp. 12022 MYb131 - Chryseobacterium sp. CHNTR56 MYb120; Combination - Chryseobacterium sp. CHNTR56 MYb120; Chryseobacterium sp. CHNTR56 MYb120 - Escherichia coli OP50; Comamonas sp. 12022 MYb131 - Escherichia coli OP50; Combination - Escherichia coli OP50
213.9692__35.01	32.099	5.2978e-07	6.2759	5.0763e-06	Chryseobacterium sp. CHNTR56 MYb120 - Escherichia coli OP50; Comamonas sp. 12022 MYb131 - Escherichia coli OP50; Combination - Escherichia coli OP50
702.5359__756.98	32.089	5.3098e-07	6.2749	5.0763e-06	Comamonas sp. 12022 MYb131 - Chryseobacterium sp. CHNTR56 MYb120; Combination - Chryseobacterium sp. CHNTR56 MYb120; Chryseobacterium sp. CHNTR56 MYb120 - Escherichia coli OP50; Comamonas sp. 12022 MYb131 - Escherichia coli OP50; Combination - Escherichia coli OP50
615.8895__360.61	32.089	5.3102e-07	6.2749	5.0763e-06	Chryseobacterium sp. CHNTR56 MYb120 - Escherichia coli OP50; Comamonas sp. 12022 MYb131 - Escherichia coli OP50; Combination - Escherichia coli OP50
183.0777__239.37	32.064	5.3377e-07	6.2726	5.0892e-06	Chryseobacterium sp. CHNTR56 MYb120 - Escherichia coli OP50; Comamonas sp. 12022 MYb131 - Escherichia coli OP50; Combination - Escherichia coli OP50
118.0863__52.64	32.039	5.3658e-07	6.2704	5.1025e-06	Comamonas sp. 12022 MYb131 - Chryseobacterium sp. CHNTR56 MYb120; Chryseobacterium sp. CHNTR56 MYb120 - Escherichia coli OP50; Comamonas sp. 12022 MYb131 - Escherichia coli OP50; Combination - Escherichia coli OP50
664.9308__364.3	31.988	5.4242e-07	6.2657	5.1353e-06	Chryseobacterium sp. CHNTR56 MYb120 - Escherichia coli OP50; Comamonas sp. 12022 MYb131 - Escherichia coli OP50; Combination - Escherichia coli OP50
310.8284__38.18	31.967	5.4483e-07	6.2637	5.1353e-06	Chryseobacterium sp. CHNTR56 MYb120 - Escherichia coli OP50; Combination - Comamonas sp. 12022 MYb131; Comamonas sp. 12022 MYb131 - Escherichia coli OP50; Combination - Escherichia coli OP50
649.8979__367.52	31.961	5.4557e-07	6.2631	5.1353e-06	Combination - Chryseobacterium sp. CHNTR56 MYb120; Chryseobacterium sp. CHNTR56 MYb120 - Escherichia coli OP50; Comamonas sp. 12022 MYb131 - Escherichia coli OP50; Combination - Escherichia coli OP50
254.1__567.96	31.96	5.4573e-07	6.263	5.1353e-06	Comamonas sp. 12022 MYb131 - Chryseobacterium sp. CHNTR56 MYb120; Combination - Chryseobacterium sp. CHNTR56 MYb120; Chryseobacterium sp. CHNTR56 MYb120 - Escherichia coli OP50; Comamonas sp. 12022 MYb131 - Escherichia coli OP50; Combination - Escherichia coli OP50
393.2642__326.24	31.927	5.4958e-07	6.26	5.1411e-06	Chryseobacterium sp. CHNTR56 MYb120 - Escherichia coli OP50; Comamonas sp. 12022 MYb131 - Escherichia coli OP50; Combination - Escherichia coli OP50
563.3642__349.1	31.919	5.5045e-07	6.2593	5.1411e-06	Chryseobacterium sp. CHNTR56 MYb120 - Escherichia coli OP50; Comamonas sp. 12022 MYb131 - Escherichia coli OP50; Combination - Escherichia coli OP50
266.8778__37.97	31.918	5.5063e-07	6.2591	5.1411e-06	Comamonas sp. 12022 MYb131 - Chryseobacterium sp. CHNTR56 MYb120; Combination - Chryseobacterium sp. CHNTR56 MYb120; Chryseobacterium sp. CHNTR56 MYb120 - Escherichia coli OP50; Comamonas sp. 12022 MYb131 - Escherichia coli OP50; Combination - Escherichia coli OP50
530.1381__471.84	31.825	5.6155e-07	6.2506	5.2221e-06	Comamonas sp. 12022 MYb131 - Chryseobacterium sp. CHNTR56 MYb120; Chryseobacterium sp. CHNTR56 MYb120 - Escherichia coli OP50; Comamonas sp. 12022 MYb131 - Escherichia coli OP50; Combination - Escherichia coli OP50
739.4445__555.85	31.799	5.6474e-07	6.2481	5.2221e-06	Comamonas sp. 12022 MYb131 - Chryseobacterium sp. CHNTR56 MYb120; Combination - Chryseobacterium sp. CHNTR56 MYb120; Chryseobacterium sp. CHNTR56 MYb120 - Escherichia coli OP50; Comamonas sp. 12022 MYb131 - Escherichia coli OP50; Combination - Escherichia coli OP50
584.0952__402.32	31.798	5.6481e-07	6.2481	5.2221e-06	Comamonas sp. 12022 MYb131 - Chryseobacterium sp. CHNTR56 MYb120; Chryseobacterium sp. CHNTR56 MYb120 - Escherichia coli OP50; Comamonas sp. 12022 MYb131 - Escherichia coli OP50; Combination - Escherichia coli OP50
156.1383__65.22	31.776	5.6746e-07	6.2461	5.2221e-06	Comamonas sp. 12022 MYb131 - Chryseobacterium sp. CHNTR56 MYb120; Combination - Chryseobacterium sp. CHNTR56 MYb120; Chryseobacterium sp. CHNTR56 MYb120 - Escherichia coli OP50; Comamonas sp. 12022 MYb131 - Escherichia coli OP50; Combination - Escherichia coli OP50
119.0493__53.17	31.767	5.6856e-07	6.2452	5.2221e-06	Comamonas sp. 12022 MYb131 - Chryseobacterium sp. CHNTR56 MYb120; Chryseobacterium sp. CHNTR56 MYb120 - Escherichia coli OP50; Comamonas sp. 12022 MYb131 - Escherichia coli OP50; Combination - Escherichia coli OP50
495.2206__232.24	31.766	5.6871e-07	6.2451	5.2221e-06	Chryseobacterium sp. CHNTR56 MYb120 - Escherichia coli OP50; Comamonas sp. 12022 MYb131 - Escherichia coli OP50; Combination - Escherichia coli OP50
491.2988__376.88	31.751	5.7056e-07	6.2437	5.2221e-06	Combination - Chryseobacterium sp. CHNTR56 MYb120; Chryseobacterium sp. CHNTR56 MYb120 - Escherichia coli OP50; Comamonas sp. 12022 MYb131 - Escherichia coli OP50; Combination - Escherichia coli OP50
614.3683__360.53	31.748	5.709e-07	6.2434	5.2221e-06	Chryseobacterium sp. CHNTR56 MYb120 - Escherichia coli OP50; Comamonas sp. 12022 MYb131 - Escherichia coli OP50; Combination - Escherichia coli OP50
154.0723__77.37	31.724	5.7382e-07	6.2412	5.2355e-06	Comamonas sp. 12022 MYb131 - Chryseobacterium sp. CHNTR56 MYb120; Chryseobacterium sp. CHNTR56 MYb120 - Escherichia coli OP50; Comamonas sp. 12022 MYb131 - Combination; Comamonas sp. 12022 MYb131 - Escherichia coli OP50; Combination - Escherichia coli OP50
780.6972__37.72	31.659	5.8187e-07	6.2352	5.2956e-06	Comamonas sp. 12022 MYb131 - Chryseobacterium sp. CHNTR56 MYb120; Combination - Chryseobacterium sp. CHNTR56 MYb120; Chryseobacterium sp. CHNTR56 MYb120 - Escherichia coli OP50; Comamonas sp. 12022 MYb131 - Escherichia coli OP50; Combination - Escherichia coli OP50
595.8528__356.98	31.629	5.8567e-07	6.2323	5.3011e-06	Chryseobacterium sp. CHNTR56 MYb120 - Escherichia coli OP50; Comamonas sp. 12022 MYb131 - Escherichia coli OP50; Combination - Escherichia coli OP50
329.1916__239.43	31.626	5.8605e-07	6.2321	5.3011e-06	Chryseobacterium sp. CHNTR56 MYb120 - Escherichia coli OP50; Comamonas sp. 12022 MYb131 - Escherichia coli OP50; Combination - Escherichia coli OP50
631.1926__883.12	31.619	5.8689e-07	6.2314	5.3011e-06	Comamonas sp. 12022 MYb131 - Chryseobacterium sp. CHNTR56 MYb120; Combination - Chryseobacterium sp. CHNTR56 MYb120; Chryseobacterium sp. CHNTR56 MYb120 - Escherichia coli OP50; Comamonas sp. 12022 MYb131 - Escherichia coli OP50; Combination - Escherichia coli OP50
702.9389__373.93	31.566	5.9361e-07	6.2265	5.3092e-06	Combination - Chryseobacterium sp. CHNTR56 MYb120; Chryseobacterium sp. CHNTR56 MYb120 - Escherichia coli OP50; Comamonas sp. 12022 MYb131 - Escherichia coli OP50; Combination - Escherichia coli OP50
461.2789__370.58	31.549	5.9579e-07	6.2249	5.3092e-06	Combination - Chryseobacterium sp. CHNTR56 MYb120; Chryseobacterium sp. CHNTR56 MYb120 - Escherichia coli OP50; Comamonas sp. 12022 MYb131 - Escherichia coli OP50; Combination - Escherichia coli OP50
724.9521__376.9	31.532	5.9793e-07	6.2233	5.3092e-06	Combination - Chryseobacterium sp. CHNTR56 MYb120; Chryseobacterium sp. CHNTR56 MYb120 - Escherichia coli OP50; Comamonas sp. 12022 MYb131 - Escherichia coli OP50; Combination - Escherichia coli OP50
442.6006__370.72	31.529	5.9838e-07	6.223	5.3092e-06	Chryseobacterium sp. CHNTR56 MYb120 - Escherichia coli OP50; Comamonas sp. 12022 MYb131 - Escherichia coli OP50; Combination - Escherichia coli OP50
439.7684__338.34	31.525	5.9887e-07	6.2227	5.3092e-06	Chryseobacterium sp. CHNTR56 MYb120 - Escherichia coli OP50; Comamonas sp. 12022 MYb131 - Escherichia coli OP50; Combination - Escherichia coli OP50
325.5576__154.47	31.522	5.9928e-07	6.2224	5.3092e-06	Chryseobacterium sp. CHNTR56 MYb120 - Comamonas sp. 12022 MYb131; Chryseobacterium sp. CHNTR56 MYb120 - Combination; Chryseobacterium sp. CHNTR56 MYb120 - Escherichia coli OP50; Combination - Comamonas sp. 12022 MYb131; Escherichia coli OP50 - Comamonas sp. 12022 MYb131; Escherichia coli OP50 - Combination
199.9966__62.84	31.504	6.0162e-07	6.2207	5.3092e-06	Combination - Chryseobacterium sp. CHNTR56 MYb120; Chryseobacterium sp. CHNTR56 MYb120 - Escherichia coli OP50; Comamonas sp. 12022 MYb131 - Escherichia coli OP50; Combination - Escherichia coli OP50
236.1619__455.31	31.492	6.032e-07	6.2195	5.3092e-06	Chryseobacterium sp. CHNTR56 MYb120 - Escherichia coli OP50; Comamonas sp. 12022 MYb131 - Escherichia coli OP50; Combination - Escherichia coli OP50
354.0785__140.11	31.464	6.0676e-07	6.217	5.3092e-06	Comamonas sp. 12022 MYb131 - Chryseobacterium sp. CHNTR56 MYb120; Combination - Chryseobacterium sp. CHNTR56 MYb120; Comamonas sp. 12022 MYb131 - Escherichia coli OP50; Combination - Escherichia coli OP50
703.4398__373.56	31.459	6.0741e-07	6.2165	5.3092e-06	Combination - Chryseobacterium sp. CHNTR56 MYb120; Chryseobacterium sp. CHNTR56 MYb120 - Escherichia coli OP50; Comamonas sp. 12022 MYb131 - Escherichia coli OP50; Combination - Escherichia coli OP50
621.3928__376.76	31.455	6.0796e-07	6.2161	5.3092e-06	Chryseobacterium sp. CHNTR56 MYb120 - Escherichia coli OP50; Comamonas sp. 12022 MYb131 - Escherichia coli OP50; Combination - Escherichia coli OP50
250.1776__503.09	31.446	6.0915e-07	6.2153	5.3092e-06	Chryseobacterium sp. CHNTR56 MYb120 - Escherichia coli OP50; Comamonas sp. 12022 MYb131 - Escherichia coli OP50; Combination - Escherichia coli OP50
580.346__369.97	31.446	6.092e-07	6.2152	5.3092e-06	Chryseobacterium sp. CHNTR56 MYb120 - Escherichia coli OP50; Comamonas sp. 12022 MYb131 - Escherichia coli OP50; Combination - Escherichia coli OP50
407.7815__326.24	31.438	6.1023e-07	6.2145	5.3092e-06	Chryseobacterium sp. CHNTR56 MYb120 - Escherichia coli OP50; Comamonas sp. 12022 MYb131 - Escherichia coli OP50; Combination - Escherichia coli OP50
614.8868__360.71	31.423	6.1212e-07	6.2132	5.3092e-06	Chryseobacterium sp. CHNTR56 MYb120 - Escherichia coli OP50; Comamonas sp. 12022 MYb131 - Escherichia coli OP50; Combination - Escherichia coli OP50
417.7416__332.65	31.421	6.1247e-07	6.2129	5.3092e-06	Combination - Chryseobacterium sp. CHNTR56 MYb120; Chryseobacterium sp. CHNTR56 MYb120 - Escherichia coli OP50; Comamonas sp. 12022 MYb131 - Escherichia coli OP50; Combination - Escherichia coli OP50
705.918__373.93	31.418	6.1283e-07	6.2127	5.3092e-06	Combination - Chryseobacterium sp. CHNTR56 MYb120; Chryseobacterium sp. CHNTR56 MYb120 - Escherichia coli OP50; Comamonas sp. 12022 MYb131 - Escherichia coli OP50; Combination - Escherichia coli OP50
704.9149__373.93	31.392	6.1628e-07	6.2102	5.3093e-06	Chryseobacterium sp. CHNTR56 MYb120 - Escherichia coli OP50; Comamonas sp. 12022 MYb131 - Escherichia coli OP50; Combination - Escherichia coli OP50
385.2666__319.74	31.39	6.166e-07	6.21	5.3093e-06	Chryseobacterium sp. CHNTR56 MYb120 - Escherichia coli OP50; Comamonas sp. 12022 MYb131 - Escherichia coli OP50; Combination - Escherichia coli OP50
235.0921__422.03	31.384	6.1733e-07	6.2095	5.3093e-06	Comamonas sp. 12022 MYb131 - Chryseobacterium sp. CHNTR56 MYb120; Combination - Chryseobacterium sp. CHNTR56 MYb120; Chryseobacterium sp. CHNTR56 MYb120 - Escherichia coli OP50; Comamonas sp. 12022 MYb131 - Escherichia coli OP50; Combination - Escherichia coli OP50
661.8919__367.6	31.35	6.2197e-07	6.2062	5.3093e-06	Chryseobacterium sp. CHNTR56 MYb120 - Escherichia coli OP50; Comamonas sp. 12022 MYb131 - Escherichia coli OP50; Combination - Escherichia coli OP50
749.4428__379.7	31.346	6.2241e-07	6.2059	5.3093e-06	Combination - Chryseobacterium sp. CHNTR56 MYb120; Chryseobacterium sp. CHNTR56 MYb120 - Escherichia coli OP50; Comamonas sp. 12022 MYb131 - Escherichia coli OP50; Combination - Escherichia coli OP50
426.9911__161.72	31.331	6.2448e-07	6.2045	5.3093e-06	Chryseobacterium sp. CHNTR56 MYb120 - Comamonas sp. 12022 MYb131; Chryseobacterium sp. CHNTR56 MYb120 - Combination; Chryseobacterium sp. CHNTR56 MYb120 - Escherichia coli OP50; Combination - Comamonas sp. 12022 MYb131; Escherichia coli OP50 - Comamonas sp. 12022 MYb131; Combination - Escherichia coli OP50
306.2256__544.88	31.314	6.2679e-07	6.2029	5.3093e-06	Comamonas sp. 12022 MYb131 - Chryseobacterium sp. CHNTR56 MYb120; Combination - Chryseobacterium sp. CHNTR56 MYb120; Chryseobacterium sp. CHNTR56 MYb120 - Escherichia coli OP50; Comamonas sp. 12022 MYb131 - Escherichia coli OP50; Combination - Escherichia coli OP50
427.8154__658.82	31.312	6.2697e-07	6.2028	5.3093e-06	Comamonas sp. 12022 MYb131 - Chryseobacterium sp. CHNTR56 MYb120; Combination - Chryseobacterium sp. CHNTR56 MYb120; Chryseobacterium sp. CHNTR56 MYb120 - Escherichia coli OP50; Comamonas sp. 12022 MYb131 - Escherichia coli OP50; Combination - Escherichia coli OP50
313.2345__669.98	31.31	6.2726e-07	6.2026	5.3093e-06	Chryseobacterium sp. CHNTR56 MYb120 - Escherichia coli OP50; Comamonas sp. 12022 MYb131 - Escherichia coli OP50; Combination - Escherichia coli OP50
426.8294__37.89	31.303	6.2831e-07	6.2018	5.3093e-06	Comamonas sp. 12022 MYb131 - Chryseobacterium sp. CHNTR56 MYb120; Combination - Chryseobacterium sp. CHNTR56 MYb120; Chryseobacterium sp. CHNTR56 MYb120 - Escherichia coli OP50; Comamonas sp. 12022 MYb131 - Escherichia coli OP50; Combination - Escherichia coli OP50
381.3398__669.4	31.297	6.2905e-07	6.2013	5.3093e-06	Comamonas sp. 12022 MYb131 - Chryseobacterium sp. CHNTR56 MYb120; Combination - Chryseobacterium sp. CHNTR56 MYb120; Chryseobacterium sp. CHNTR56 MYb120 - Escherichia coli OP50; Comamonas sp. 12022 MYb131 - Escherichia coli OP50; Combination - Escherichia coli OP50
593.8764__356.98	31.255	6.3482e-07	6.1974	5.3455e-06	Chryseobacterium sp. CHNTR56 MYb120 - Escherichia coli OP50; Comamonas sp. 12022 MYb131 - Escherichia coli OP50; Combination - Escherichia coli OP50
407.3326__874.28	31.211	6.4083e-07	6.1933	5.3573e-06	Comamonas sp. 12022 MYb131 - Chryseobacterium sp. CHNTR56 MYb120; Combination - Chryseobacterium sp. CHNTR56 MYb120; Chryseobacterium sp. CHNTR56 MYb120 - Escherichia coli OP50; Comamonas sp. 12022 MYb131 - Escherichia coli OP50; Combination - Escherichia coli OP50
746.9652__379.72	31.208	6.4134e-07	6.1929	5.3573e-06	Combination - Chryseobacterium sp. CHNTR56 MYb120; Chryseobacterium sp. CHNTR56 MYb120 - Escherichia coli OP50; Comamonas sp. 12022 MYb131 - Escherichia coli OP50; Combination - Escherichia coli OP50
395.1017__471.13	31.207	6.4142e-07	6.1929	5.3573e-06	Comamonas sp. 12022 MYb131 - Chryseobacterium sp. CHNTR56 MYb120; Chryseobacterium sp. CHNTR56 MYb120 - Escherichia coli OP50; Comamonas sp. 12022 MYb131 - Escherichia coli OP50; Combination - Escherichia coli OP50
451.2919__343.33	31.195	6.4319e-07	6.1917	5.3573e-06	Chryseobacterium sp. CHNTR56 MYb120 - Escherichia coli OP50; Comamonas sp. 12022 MYb131 - Escherichia coli OP50; Combination - Escherichia coli OP50
436.7956__38.15	31.186	6.4439e-07	6.1908	5.3573e-06	Comamonas sp. 12022 MYb131 - Chryseobacterium sp. CHNTR56 MYb120; Chryseobacterium sp. CHNTR56 MYb120 - Escherichia coli OP50; Comamonas sp. 12022 MYb131 - Escherichia coli OP50; Combination - Escherichia coli OP50
280.1881__625.73	31.172	6.463e-07	6.1896	5.3573e-06	Comamonas sp. 12022 MYb131 - Chryseobacterium sp. CHNTR56 MYb120; Combination - Chryseobacterium sp. CHNTR56 MYb120; Chryseobacterium sp. CHNTR56 MYb120 - Escherichia coli OP50; Comamonas sp. 12022 MYb131 - Escherichia coli OP50; Combination - Escherichia coli OP50
480.801__353.19	31.153	6.4897e-07	6.1878	5.3573e-06	Chryseobacterium sp. CHNTR56 MYb120 - Escherichia coli OP50; Comamonas sp. 12022 MYb131 - Escherichia coli OP50; Combination - Escherichia coli OP50
611.3935__304.77	31.152	6.492e-07	6.1876	5.3573e-06	Chryseobacterium sp. CHNTR56 MYb120 - Escherichia coli OP50; Comamonas sp. 12022 MYb131 - Escherichia coli OP50; Combination - Escherichia coli OP50
274.2375__469.01	31.133	6.5186e-07	6.1858	5.3573e-06	Comamonas sp. 12022 MYb131 - Chryseobacterium sp. CHNTR56 MYb120; Combination - Chryseobacterium sp. CHNTR56 MYb120; Chryseobacterium sp. CHNTR56 MYb120 - Escherichia coli OP50; Comamonas sp. 12022 MYb131 - Escherichia coli OP50; Combination - Escherichia coli OP50
119.0758__277.09	31.13	6.5227e-07	6.1856	5.3573e-06	Chryseobacterium sp. CHNTR56 MYb120 - Escherichia coli OP50; Comamonas sp. 12022 MYb131 - Escherichia coli OP50; Combination - Escherichia coli OP50
624.1336__162.39	31.107	6.5552e-07	6.1834	5.3573e-06	Chryseobacterium sp. CHNTR56 MYb120 - Comamonas sp. 12022 MYb131; Chryseobacterium sp. CHNTR56 MYb120 - Combination; Chryseobacterium sp. CHNTR56 MYb120 - Escherichia coli OP50; Combination - Comamonas sp. 12022 MYb131; Combination - Escherichia coli OP50
484.2966__348.57	31.1	6.565e-07	6.1828	5.3573e-06	Chryseobacterium sp. CHNTR56 MYb120 - Escherichia coli OP50; Comamonas sp. 12022 MYb131 - Escherichia coli OP50; Combination - Escherichia coli OP50
489.3134__353.51	31.098	6.5679e-07	6.1826	5.3573e-06	Chryseobacterium sp. CHNTR56 MYb120 - Escherichia coli OP50; Comamonas sp. 12022 MYb131 - Escherichia coli OP50; Combination - Escherichia coli OP50
599.3796__373.48	31.097	6.5702e-07	6.1824	5.3573e-06	Combination - Chryseobacterium sp. CHNTR56 MYb120; Chryseobacterium sp. CHNTR56 MYb120 - Escherichia coli OP50; Comamonas sp. 12022 MYb131 - Escherichia coli OP50; Combination - Escherichia coli OP50
326.217__225.35	31.074	6.6023e-07	6.1803	5.3713e-06	Chryseobacterium sp. CHNTR56 MYb120 - Escherichia coli OP50; Comamonas sp. 12022 MYb131 - Escherichia coli OP50; Combination - Escherichia coli OP50
291.2721__480.84	31.058	6.625e-07	6.1788	5.3771e-06	Comamonas sp. 12022 MYb131 - Chryseobacterium sp. CHNTR56 MYb120; Combination - Chryseobacterium sp. CHNTR56 MYb120; Chryseobacterium sp. CHNTR56 MYb120 - Escherichia coli OP50; Comamonas sp. 12022 MYb131 - Escherichia coli OP50; Combination - Escherichia coli OP50
786.1641__229.65	31.049	6.6394e-07	6.1779	5.3771e-06	Chryseobacterium sp. CHNTR56 MYb120 - Escherichia coli OP50; Comamonas sp. 12022 MYb131 - Escherichia coli OP50; Combination - Escherichia coli OP50
494.7541__38.18	31.037	6.6557e-07	6.1768	5.3783e-06	Comamonas sp. 12022 MYb131 - Chryseobacterium sp. CHNTR56 MYb120; Chryseobacterium sp. CHNTR56 MYb120 - Escherichia coli OP50; Comamonas sp. 12022 MYb131 - Escherichia coli OP50; Combination - Escherichia coli OP50
360.8183__38.23	31.021	6.6798e-07	6.1752	5.3857e-06	Comamonas sp. 12022 MYb131 - Chryseobacterium sp. CHNTR56 MYb120; Combination - Chryseobacterium sp. CHNTR56 MYb120; Chryseobacterium sp. CHNTR56 MYb120 - Escherichia coli OP50; Comamonas sp. 12022 MYb131 - Escherichia coli OP50; Combination - Escherichia coli OP50
418.2904__253.55	30.995	6.7172e-07	6.1728	5.3994e-06	Chryseobacterium sp. CHNTR56 MYb120 - Escherichia coli OP50; Comamonas sp. 12022 MYb131 - Escherichia coli OP50; Combination - Escherichia coli OP50
436.3394__781.97	30.989	6.7268e-07	6.1722	5.3994e-06	Combination - Chryseobacterium sp. CHNTR56 MYb120; Chryseobacterium sp. CHNTR56 MYb120 - Escherichia coli OP50; Comamonas sp. 12022 MYb131 - Escherichia coli OP50; Combination - Escherichia coli OP50
584.8759__353.29	30.968	6.7575e-07	6.1702	5.4055e-06	Chryseobacterium sp. CHNTR56 MYb120 - Escherichia coli OP50; Comamonas sp. 12022 MYb131 - Escherichia coli OP50; Combination - Escherichia coli OP50
86.7442__37.28	30.963	6.7644e-07	6.1698	5.4055e-06	Comamonas sp. 12022 MYb131 - Chryseobacterium sp. CHNTR56 MYb120; Chryseobacterium sp. CHNTR56 MYb120 - Escherichia coli OP50; Comamonas sp. 12022 MYb131 - Escherichia coli OP50; Combination - Escherichia coli OP50
315.1561__304.77	30.912	6.8395e-07	6.165	5.4433e-06	Chryseobacterium sp. CHNTR56 MYb120 - Escherichia coli OP50; Comamonas sp. 12022 MYb131 - Escherichia coli OP50; Combination - Escherichia coli OP50
392.3131__784.35	30.911	6.8418e-07	6.1648	5.4433e-06	Combination - Chryseobacterium sp. CHNTR56 MYb120; Chryseobacterium sp. CHNTR56 MYb120 - Escherichia coli OP50; Comamonas sp. 12022 MYb131 - Escherichia coli OP50; Combination - Escherichia coli OP50
395.2263__332.31	30.855	6.9254e-07	6.1596	5.4877e-06	Chryseobacterium sp. CHNTR56 MYb120 - Escherichia coli OP50; Comamonas sp. 12022 MYb131 - Escherichia coli OP50; Combination - Escherichia coli OP50
516.7363__38.2	30.854	6.9282e-07	6.1594	5.4877e-06	Comamonas sp. 12022 MYb131 - Chryseobacterium sp. CHNTR56 MYb120; Chryseobacterium sp. CHNTR56 MYb120 - Escherichia coli OP50; Comamonas sp. 12022 MYb131 - Escherichia coli OP50; Combination - Escherichia coli OP50
551.3258__349.21	30.798	7.0133e-07	6.1541	5.5226e-06	Chryseobacterium sp. CHNTR56 MYb120 - Escherichia coli OP50; Comamonas sp. 12022 MYb131 - Escherichia coli OP50; Combination - Escherichia coli OP50
684.2705__276.27	30.794	7.019e-07	6.1537	5.5226e-06	Chryseobacterium sp. CHNTR56 MYb120 - Escherichia coli OP50; Comamonas sp. 12022 MYb131 - Escherichia coli OP50; Combination - Escherichia coli OP50
606.8895__357.01	30.787	7.03e-07	6.153	5.5226e-06	Chryseobacterium sp. CHNTR56 MYb120 - Escherichia coli OP50; Comamonas sp. 12022 MYb131 - Escherichia coli OP50; Combination - Escherichia coli OP50
286.1762__203.76	30.785	7.0336e-07	6.1528	5.5226e-06	Comamonas sp. 12022 MYb131 - Chryseobacterium sp. CHNTR56 MYb120; Combination - Chryseobacterium sp. CHNTR56 MYb120; Chryseobacterium sp. CHNTR56 MYb120 - Escherichia coli OP50; Comamonas sp. 12022 MYb131 - Escherichia coli OP50; Combination - Escherichia coli OP50
539.8328__348.96	30.761	7.0704e-07	6.1506	5.5395e-06	Chryseobacterium sp. CHNTR56 MYb120 - Escherichia coli OP50; Comamonas sp. 12022 MYb131 - Escherichia coli OP50; Combination - Escherichia coli OP50
543.3933__550.49	30.737	7.1082e-07	6.1482	5.557e-06	Chryseobacterium sp. CHNTR56 MYb120 - Escherichia coli OP50; Comamonas sp. 12022 MYb131 - Escherichia coli OP50; Combination - Escherichia coli OP50
358.821__38.2	30.711	7.1479e-07	6.1458	5.5758e-06	Comamonas sp. 12022 MYb131 - Chryseobacterium sp. CHNTR56 MYb120; Chryseobacterium sp. CHNTR56 MYb120 - Escherichia coli OP50; Comamonas sp. 12022 MYb131 - Escherichia coli OP50; Combination - Escherichia coli OP50
738.9677__376.82	30.702	7.1631e-07	6.1449	5.5758e-06	Chryseobacterium sp. CHNTR56 MYb120 - Escherichia coli OP50; Comamonas sp. 12022 MYb131 - Escherichia coli OP50; Combination - Escherichia coli OP50
540.3345__348.72	30.679	7.1987e-07	6.1427	5.5834e-06	Chryseobacterium sp. CHNTR56 MYb120 - Escherichia coli OP50; Comamonas sp. 12022 MYb131 - Escherichia coli OP50; Combination - Escherichia coli OP50
91.5428__253.75	30.667	7.2184e-07	6.1416	5.5834e-06	Comamonas sp. 12022 MYb131 - Chryseobacterium sp. CHNTR56 MYb120; Combination - Chryseobacterium sp. CHNTR56 MYb120; Chryseobacterium sp. CHNTR56 MYb120 - Escherichia coli OP50; Comamonas sp. 12022 MYb131 - Escherichia coli OP50; Combination - Escherichia coli OP50
177.1121__239.24	30.666	7.2193e-07	6.1415	5.5834e-06	Combination - Chryseobacterium sp. CHNTR56 MYb120; Chryseobacterium sp. CHNTR56 MYb120 - Escherichia coli OP50; Comamonas sp. 12022 MYb131 - Escherichia coli OP50; Combination - Escherichia coli OP50
502.8244__37.62	30.651	7.2435e-07	6.1401	5.59e-06	Comamonas sp. 12022 MYb131 - Chryseobacterium sp. CHNTR56 MYb120; Combination - Chryseobacterium sp. CHNTR56 MYb120; Chryseobacterium sp. CHNTR56 MYb120 - Escherichia coli OP50; Comamonas sp. 12022 MYb131 - Escherichia coli OP50; Combination - Escherichia coli OP50
175.1886__374.64	30.624	7.2872e-07	6.1374	5.608e-06	Comamonas sp. 12022 MYb131 - Chryseobacterium sp. CHNTR56 MYb120; Combination - Chryseobacterium sp. CHNTR56 MYb120; Chryseobacterium sp. CHNTR56 MYb120 - Escherichia coli OP50; Comamonas sp. 12022 MYb131 - Escherichia coli OP50; Combination - Escherichia coli OP50
661.3904__367.57	30.617	7.2979e-07	6.1368	5.608e-06	Chryseobacterium sp. CHNTR56 MYb120 - Escherichia coli OP50; Comamonas sp. 12022 MYb131 - Escherichia coli OP50; Combination - Escherichia coli OP50
191.1642__437.4	30.578	7.3614e-07	6.133	5.6317e-06	Comamonas sp. 12022 MYb131 - Chryseobacterium sp. CHNTR56 MYb120; Combination - Chryseobacterium sp. CHNTR56 MYb120; Chryseobacterium sp. CHNTR56 MYb120 - Escherichia coli OP50; Comamonas sp. 12022 MYb131 - Escherichia coli OP50; Combination - Escherichia coli OP50
251.0702__643.9	30.563	7.3848e-07	6.1317	5.6317e-06	Comamonas sp. 12022 MYb131 - Chryseobacterium sp. CHNTR56 MYb120; Combination - Chryseobacterium sp. CHNTR56 MYb120; Chryseobacterium sp. CHNTR56 MYb120 - Escherichia coli OP50; Comamonas sp. 12022 MYb131 - Escherichia coli OP50; Combination - Escherichia coli OP50
97.0629__253.4	30.545	7.4141e-07	6.1299	5.6317e-06	Comamonas sp. 12022 MYb131 - Chryseobacterium sp. CHNTR56 MYb120; Chryseobacterium sp. CHNTR56 MYb120 - Escherichia coli OP50; Comamonas sp. 12022 MYb131 - Escherichia coli OP50; Combination - Escherichia coli OP50
179.1067__538.49	30.545	7.4144e-07	6.1299	5.6317e-06	Chryseobacterium sp. CHNTR56 MYb120 - Escherichia coli OP50; Comamonas sp. 12022 MYb131 - Escherichia coli OP50; Combination - Escherichia coli OP50
278.2088__595.69	30.51	7.4723e-07	6.1265	5.6317e-06	Chryseobacterium sp. CHNTR56 MYb120 - Escherichia coli OP50; Comamonas sp. 12022 MYb131 - Escherichia coli OP50; Combination - Escherichia coli OP50
520.813__340.31	30.507	7.4767e-07	6.1263	5.6317e-06	Chryseobacterium sp. CHNTR56 MYb120 - Escherichia coli OP50; Comamonas sp. 12022 MYb131 - Escherichia coli OP50; Combination - Escherichia coli OP50
396.2294__326.24	30.507	7.4771e-07	6.1263	5.6317e-06	Chryseobacterium sp. CHNTR56 MYb120 - Escherichia coli OP50; Comamonas sp. 12022 MYb131 - Escherichia coli OP50; Combination - Escherichia coli OP50
415.2771__332.47	30.5	7.4884e-07	6.1256	5.6317e-06	Chryseobacterium sp. CHNTR56 MYb120 - Escherichia coli OP50; Comamonas sp. 12022 MYb131 - Escherichia coli OP50; Combination - Escherichia coli OP50
450.2745__348.37	30.496	7.4951e-07	6.1252	5.6317e-06	Chryseobacterium sp. CHNTR56 MYb120 - Escherichia coli OP50; Comamonas sp. 12022 MYb131 - Escherichia coli OP50; Combination - Escherichia coli OP50
284.2195__385.42	30.493	7.4999e-07	6.1249	5.6317e-06	Comamonas sp. 12022 MYb131 - Chryseobacterium sp. CHNTR56 MYb120; Chryseobacterium sp. CHNTR56 MYb120 - Escherichia coli OP50; Comamonas sp. 12022 MYb131 - Escherichia coli OP50; Combination - Escherichia coli OP50
125.9612__28.88	30.493	7.5006e-07	6.1249	5.6317e-06	Comamonas sp. 12022 MYb131 - Chryseobacterium sp. CHNTR56 MYb120; Combination - Chryseobacterium sp. CHNTR56 MYb120; Chryseobacterium sp. CHNTR56 MYb120 - Escherichia coli OP50; Comamonas sp. 12022 MYb131 - Escherichia coli OP50; Combination - Escherichia coli OP50
429.7797__332.07	30.466	7.5458e-07	6.1223	5.6369e-06	Combination - Chryseobacterium sp. CHNTR56 MYb120; Chryseobacterium sp. CHNTR56 MYb120 - Escherichia coli OP50; Comamonas sp. 12022 MYb131 - Escherichia coli OP50; Combination - Escherichia coli OP50
443.2681__350.58	30.448	7.5747e-07	6.1206	5.6369e-06	Chryseobacterium sp. CHNTR56 MYb120 - Escherichia coli OP50; Comamonas sp. 12022 MYb131 - Escherichia coli OP50; Combination - Escherichia coli OP50
562.3473__349.07	30.445	7.5804e-07	6.1203	5.6369e-06	Chryseobacterium sp. CHNTR56 MYb120 - Escherichia coli OP50; Comamonas sp. 12022 MYb131 - Escherichia coli OP50; Combination - Escherichia coli OP50
560.0789__45.73	30.445	7.5809e-07	6.1203	5.6369e-06	Chryseobacterium sp. CHNTR56 MYb120 - Comamonas sp. 12022 MYb131; Chryseobacterium sp. CHNTR56 MYb120 - Escherichia coli OP50; Combination - Comamonas sp. 12022 MYb131; Combination - Escherichia coli OP50
716.4526__373.99	30.442	7.5857e-07	6.12	5.6369e-06	Chryseobacterium sp. CHNTR56 MYb120 - Escherichia coli OP50; Comamonas sp. 12022 MYb131 - Escherichia coli OP50; Combination - Escherichia coli OP50
426.1933__568.17	30.381	7.6889e-07	6.1141	5.7018e-06	Comamonas sp. 12022 MYb131 - Chryseobacterium sp. CHNTR56 MYb120; Combination - Chryseobacterium sp. CHNTR56 MYb120; Chryseobacterium sp. CHNTR56 MYb120 - Escherichia coli OP50; Comamonas sp. 12022 MYb131 - Escherichia coli OP50; Combination - Escherichia coli OP50
70.973__37.61	30.369	7.7092e-07	6.113	5.7051e-06	Comamonas sp. 12022 MYb131 - Chryseobacterium sp. CHNTR56 MYb120; Combination - Chryseobacterium sp. CHNTR56 MYb120; Chryseobacterium sp. CHNTR56 MYb120 - Escherichia coli OP50; Comamonas sp. 12022 MYb131 - Escherichia coli OP50; Combination - Escherichia coli OP50
205.1416__644.86	30.298	7.8316e-07	6.1061	5.7522e-06	Comamonas sp. 12022 MYb131 - Chryseobacterium sp. CHNTR56 MYb120; Chryseobacterium sp. CHNTR56 MYb120 - Escherichia coli OP50; Comamonas sp. 12022 MYb131 - Escherichia coli OP50; Combination - Escherichia coli OP50
208.1543__94.97	30.282	7.8597e-07	6.1046	5.7522e-06	Comamonas sp. 12022 MYb131 - Chryseobacterium sp. CHNTR56 MYb120; Combination - Chryseobacterium sp. CHNTR56 MYb120; Chryseobacterium sp. CHNTR56 MYb120 - Escherichia coli OP50; Comamonas sp. 12022 MYb131 - Escherichia coli OP50; Combination - Escherichia coli OP50
479.3145__277.29	30.273	7.8752e-07	6.1037	5.7522e-06	Chryseobacterium sp. CHNTR56 MYb120 - Escherichia coli OP50; Comamonas sp. 12022 MYb131 - Escherichia coli OP50; Combination - Escherichia coli OP50
546.8405__365.9	30.271	7.8789e-07	6.1035	5.7522e-06	Chryseobacterium sp. CHNTR56 MYb120 - Escherichia coli OP50; Comamonas sp. 12022 MYb131 - Escherichia coli OP50; Combination - Escherichia coli OP50
747.4665__379.55	30.258	7.9017e-07	6.1023	5.7522e-06	Combination - Chryseobacterium sp. CHNTR56 MYb120; Chryseobacterium sp. CHNTR56 MYb120 - Escherichia coli OP50; Comamonas sp. 12022 MYb131 - Escherichia coli OP50; Combination - Escherichia coli OP50
417.2883__253.56	30.246	7.9224e-07	6.1011	5.7522e-06	Chryseobacterium sp. CHNTR56 MYb120 - Escherichia coli OP50; Comamonas sp. 12022 MYb131 - Escherichia coli OP50; Combination - Escherichia coli OP50
539.2167__276.38	30.246	7.9233e-07	6.1011	5.7522e-06	Chryseobacterium sp. CHNTR56 MYb120 - Escherichia coli OP50; Comamonas sp. 12022 MYb131 - Escherichia coli OP50; Combination - Escherichia coli OP50
622.7832__37.54	30.24	7.9329e-07	6.1006	5.7522e-06	Comamonas sp. 12022 MYb131 - Chryseobacterium sp. CHNTR56 MYb120; Combination - Chryseobacterium sp. CHNTR56 MYb120; Chryseobacterium sp. CHNTR56 MYb120 - Escherichia coli OP50; Comamonas sp. 12022 MYb131 - Escherichia coli OP50; Combination - Escherichia coli OP50
872.5419__343.41	30.226	7.9583e-07	6.0992	5.7522e-06	Chryseobacterium sp. CHNTR56 MYb120 - Escherichia coli OP50; Comamonas sp. 12022 MYb131 - Escherichia coli OP50; Combination - Escherichia coli OP50
570.3935__629.19	30.213	7.9819e-07	6.0979	5.7522e-06	Comamonas sp. 12022 MYb131 - Chryseobacterium sp. CHNTR56 MYb120; Chryseobacterium sp. CHNTR56 MYb120 - Escherichia coli OP50; Comamonas sp. 12022 MYb131 - Escherichia coli OP50; Combination - Escherichia coli OP50
739.4562__365.4	30.212	7.9835e-07	6.0978	5.7522e-06	Combination - Chryseobacterium sp. CHNTR56 MYb120; Chryseobacterium sp. CHNTR56 MYb120 - Escherichia coli OP50; Comamonas sp. 12022 MYb131 - Escherichia coli OP50; Combination - Escherichia coli OP50
433.9348__367.33	30.204	7.9978e-07	6.097	5.7522e-06	Chryseobacterium sp. CHNTR56 MYb120 - Escherichia coli OP50; Comamonas sp. 12022 MYb131 - Escherichia coli OP50; Combination - Escherichia coli OP50
620.3743__364.05	30.196	8.0121e-07	6.0963	5.7522e-06	Chryseobacterium sp. CHNTR56 MYb120 - Escherichia coli OP50; Comamonas sp. 12022 MYb131 - Escherichia coli OP50; Combination - Escherichia coli OP50
575.3452__356.59	30.191	8.021e-07	6.0958	5.7522e-06	Chryseobacterium sp. CHNTR56 MYb120 - Escherichia coli OP50; Comamonas sp. 12022 MYb131 - Escherichia coli OP50; Combination - Escherichia coli OP50
491.6331__376.83	30.188	8.0252e-07	6.0955	5.7522e-06	Chryseobacterium sp. CHNTR56 MYb120 - Escherichia coli OP50; Comamonas sp. 12022 MYb131 - Escherichia coli OP50; Combination - Escherichia coli OP50
329.2088__669.75	30.187	8.0282e-07	6.0954	5.7522e-06	Chryseobacterium sp. CHNTR56 MYb120 - Escherichia coli OP50; Comamonas sp. 12022 MYb131 - Escherichia coli OP50; Combination - Escherichia coli OP50
223.1441__431.85	30.176	8.0482e-07	6.0943	5.7551e-06	Comamonas sp. 12022 MYb131 - Chryseobacterium sp. CHNTR56 MYb120; Chryseobacterium sp. CHNTR56 MYb120 - Escherichia coli OP50; Comamonas sp. 12022 MYb131 - Escherichia coli OP50; Combination - Escherichia coli OP50
674.904__367.54	30.152	8.0906e-07	6.092	5.774e-06	Chryseobacterium sp. CHNTR56 MYb120 - Escherichia coli OP50; Comamonas sp. 12022 MYb131 - Escherichia coli OP50; Combination - Escherichia coli OP50
204.1383__644.86	30.129	8.1329e-07	6.0898	5.7907e-06	Comamonas sp. 12022 MYb131 - Chryseobacterium sp. CHNTR56 MYb120; Combination - Chryseobacterium sp. CHNTR56 MYb120; Chryseobacterium sp. CHNTR56 MYb120 - Escherichia coli OP50; Comamonas sp. 12022 MYb131 - Escherichia coli OP50; Combination - Escherichia coli OP50
509.276__344.67	30.121	8.1462e-07	6.089	5.7907e-06	Chryseobacterium sp. CHNTR56 MYb120 - Escherichia coli OP50; Comamonas sp. 12022 MYb131 - Escherichia coli OP50; Combination - Escherichia coli OP50
362.3261__577.99	30.096	8.1923e-07	6.0866	5.812e-06	Comamonas sp. 12022 MYb131 - Chryseobacterium sp. CHNTR56 MYb120; Combination - Chryseobacterium sp. CHNTR56 MYb120; Chryseobacterium sp. CHNTR56 MYb120 - Escherichia coli OP50; Comamonas sp. 12022 MYb131 - Escherichia coli OP50; Combination - Escherichia coli OP50
785.493__332.34	30.066	8.2471e-07	6.0837	5.8394e-06	Chryseobacterium sp. CHNTR56 MYb120 - Escherichia coli OP50; Comamonas sp. 12022 MYb131 - Escherichia coli OP50; Combination - Escherichia coli OP50
727.43__376.78	29.973	8.4212e-07	6.0746	5.924e-06	Chryseobacterium sp. CHNTR56 MYb120 - Escherichia coli OP50; Comamonas sp. 12022 MYb131 - Escherichia coli OP50; Combination - Escherichia coli OP50
220.2181__373.71	29.968	8.4302e-07	6.0742	5.924e-06	Comamonas sp. 12022 MYb131 - Chryseobacterium sp. CHNTR56 MYb120; Combination - Chryseobacterium sp. CHNTR56 MYb120; Chryseobacterium sp. CHNTR56 MYb120 - Escherichia coli OP50; Comamonas sp. 12022 MYb131 - Escherichia coli OP50; Combination - Escherichia coli OP50
417.2398__338.39	29.965	8.4364e-07	6.0738	5.924e-06	Chryseobacterium sp. CHNTR56 MYb120 - Escherichia coli OP50; Comamonas sp. 12022 MYb131 - Escherichia coli OP50; Combination - Escherichia coli OP50
300.8624__38.04	29.954	8.4568e-07	6.0728	5.924e-06	Comamonas sp. 12022 MYb131 - Chryseobacterium sp. CHNTR56 MYb120; Chryseobacterium sp. CHNTR56 MYb120 - Escherichia coli OP50; Comamonas sp. 12022 MYb131 - Escherichia coli OP50; Combination - Escherichia coli OP50
140.0106__643.1	29.943	8.4786e-07	6.0717	5.924e-06	Comamonas sp. 12022 MYb131 - Chryseobacterium sp. CHNTR56 MYb120; Chryseobacterium sp. CHNTR56 MYb120 - Escherichia coli OP50; Comamonas sp. 12022 MYb131 - Escherichia coli OP50; Combination - Escherichia coli OP50
685.9124__373.88	29.94	8.4846e-07	6.0714	5.924e-06	Chryseobacterium sp. CHNTR56 MYb120 - Escherichia coli OP50; Comamonas sp. 12022 MYb131 - Escherichia coli OP50; Combination - Escherichia coli OP50
595.3982__296.4	29.933	8.4973e-07	6.0707	5.924e-06	Chryseobacterium sp. CHNTR56 MYb120 - Escherichia coli OP50; Comamonas sp. 12022 MYb131 - Escherichia coli OP50; Combination - Escherichia coli OP50
73.7108__370.72	29.925	8.512e-07	6.07	5.924e-06	Chryseobacterium sp. CHNTR56 MYb120 - Escherichia coli OP50; Comamonas sp. 12022 MYb131 - Escherichia coli OP50; Combination - Escherichia coli OP50
585.324__246.02	29.924	8.5145e-07	6.0698	5.924e-06	Chryseobacterium sp. CHNTR56 MYb120 - Escherichia coli OP50; Comamonas sp. 12022 MYb131 - Escherichia coli OP50; Combination - Escherichia coli OP50
737.9502__379.73	29.907	8.5476e-07	6.0682	5.9356e-06	Combination - Chryseobacterium sp. CHNTR56 MYb120; Chryseobacterium sp. CHNTR56 MYb120 - Escherichia coli OP50; Comamonas sp. 12022 MYb131 - Escherichia coli OP50; Combination - Escherichia coli OP50
257.1031__277.12	29.88	8.6003e-07	6.0655	5.9607e-06	Chryseobacterium sp. CHNTR56 MYb120 - Escherichia coli OP50; Comamonas sp. 12022 MYb131 - Escherichia coli OP50; Combination - Escherichia coli OP50
229.6429__668.07	29.867	8.6253e-07	6.0642	5.9624e-06	Comamonas sp. 12022 MYb131 - Chryseobacterium sp. CHNTR56 MYb120; Combination - Chryseobacterium sp. CHNTR56 MYb120; Chryseobacterium sp. CHNTR56 MYb120 - Escherichia coli OP50; Comamonas sp. 12022 MYb131 - Escherichia coli OP50; Combination - Escherichia coli OP50
302.2687__575.81	29.861	8.6358e-07	6.0637	5.9624e-06	Comamonas sp. 12022 MYb131 - Chryseobacterium sp. CHNTR56 MYb120; Combination - Chryseobacterium sp. CHNTR56 MYb120; Chryseobacterium sp. CHNTR56 MYb120 - Escherichia coli OP50; Comamonas sp. 12022 MYb131 - Escherichia coli OP50; Combination - Escherichia coli OP50
476.6234__373.94	29.844	8.6691e-07	6.062	5.9739e-06	Combination - Chryseobacterium sp. CHNTR56 MYb120; Chryseobacterium sp. CHNTR56 MYb120 - Escherichia coli OP50; Comamonas sp. 12022 MYb131 - Escherichia coli OP50; Combination - Escherichia coli OP50
429.2788__337.88	29.817	8.7216e-07	6.0594	5.9771e-06	Combination - Chryseobacterium sp. CHNTR56 MYb120; Chryseobacterium sp. CHNTR56 MYb120 - Escherichia coli OP50; Comamonas sp. 12022 MYb131 - Escherichia coli OP50; Combination - Escherichia coli OP50
506.7974__340.04	29.798	8.7602e-07	6.0575	5.9771e-06	Chryseobacterium sp. CHNTR56 MYb120 - Escherichia coli OP50; Comamonas sp. 12022 MYb131 - Escherichia coli OP50; Combination - Escherichia coli OP50
367.127__223.3	29.792	8.7715e-07	6.0569	5.9771e-06	Combination - Chryseobacterium sp. CHNTR56 MYb120; Chryseobacterium sp. CHNTR56 MYb120 - Escherichia coli OP50; Comamonas sp. 12022 MYb131 - Escherichia coli OP50; Combination - Escherichia coli OP50
317.049__508.75	29.787	8.7814e-07	6.0564	5.9771e-06	Comamonas sp. 12022 MYb131 - Chryseobacterium sp. CHNTR56 MYb120; Combination - Chryseobacterium sp. CHNTR56 MYb120; Chryseobacterium sp. CHNTR56 MYb120 - Escherichia coli OP50; Comamonas sp. 12022 MYb131 - Escherichia coli OP50; Combination - Escherichia coli OP50
577.8686__369.6	29.782	8.7906e-07	6.056	5.9771e-06	Chryseobacterium sp. CHNTR56 MYb120 - Escherichia coli OP50; Comamonas sp. 12022 MYb131 - Escherichia coli OP50; Combination - Escherichia coli OP50
302.0784__508.76	29.779	8.7971e-07	6.0557	5.9771e-06	Comamonas sp. 12022 MYb131 - Chryseobacterium sp. CHNTR56 MYb120; Combination - Chryseobacterium sp. CHNTR56 MYb120; Chryseobacterium sp. CHNTR56 MYb120 - Escherichia coli OP50; Comamonas sp. 12022 MYb131 - Escherichia coli OP50; Combination - Escherichia coli OP50
446.2594__269.6	29.776	8.8029e-07	6.0554	5.9771e-06	Combination - Chryseobacterium sp. CHNTR56 MYb120; Chryseobacterium sp. CHNTR56 MYb120 - Escherichia coli OP50; Comamonas sp. 12022 MYb131 - Escherichia coli OP50; Combination - Escherichia coli OP50
663.3977__370.79	29.758	8.8389e-07	6.0536	5.9771e-06	Chryseobacterium sp. CHNTR56 MYb120 - Escherichia coli OP50; Comamonas sp. 12022 MYb131 - Escherichia coli OP50; Combination - Escherichia coli OP50
392.7483__332.25	29.753	8.8493e-07	6.0531	5.9771e-06	Chryseobacterium sp. CHNTR56 MYb120 - Escherichia coli OP50; Comamonas sp. 12022 MYb131 - Escherichia coli OP50; Combination - Escherichia coli OP50
478.3119__277.33	29.75	8.8553e-07	6.0528	5.9771e-06	Chryseobacterium sp. CHNTR56 MYb120 - Escherichia coli OP50; Comamonas sp. 12022 MYb131 - Escherichia coli OP50; Combination - Escherichia coli OP50
538.213__276.51	29.749	8.8562e-07	6.0528	5.9771e-06	Chryseobacterium sp. CHNTR56 MYb120 - Escherichia coli OP50; Comamonas sp. 12022 MYb131 - Escherichia coli OP50; Combination - Escherichia coli OP50
673.4297__367.44	29.721	8.9141e-07	6.0499	6.0049e-06	Chryseobacterium sp. CHNTR56 MYb120 - Escherichia coli OP50; Comamonas sp. 12022 MYb131 - Escherichia coli OP50; Combination - Escherichia coli OP50
502.8142__357.74	29.686	8.9849e-07	6.0465	6.0334e-06	Chryseobacterium sp. CHNTR56 MYb120 - Escherichia coli OP50; Comamonas sp. 12022 MYb131 - Escherichia coli OP50; Combination - Escherichia coli OP50
569.369__366.15	29.683	8.9905e-07	6.0462	6.0334e-06	Chryseobacterium sp. CHNTR56 MYb120 - Escherichia coli OP50; Comamonas sp. 12022 MYb131 - Escherichia coli OP50; Combination - Escherichia coli OP50
283.9841__72.41	29.675	9.0065e-07	6.0454	6.0334e-06	Chryseobacterium sp. CHNTR56 MYb120 - Comamonas sp. 12022 MYb131; Chryseobacterium sp. CHNTR56 MYb120 - Escherichia coli OP50; Combination - Comamonas sp. 12022 MYb131; Combination - Escherichia coli OP50
682.448__312.72	29.658	9.0409e-07	6.0438	6.0452e-06	Chryseobacterium sp. CHNTR56 MYb120 - Escherichia coli OP50; Comamonas sp. 12022 MYb131 - Escherichia coli OP50; Combination - Escherichia coli OP50
629.4035__360.81	29.63	9.0981e-07	6.041	6.0492e-06	Chryseobacterium sp. CHNTR56 MYb120 - Escherichia coli OP50; Comamonas sp. 12022 MYb131 - Escherichia coli OP50; Combination - Escherichia coli OP50
287.102__466.12	29.628	9.1027e-07	6.0408	6.0492e-06	Comamonas sp. 12022 MYb131 - Chryseobacterium sp. CHNTR56 MYb120; Combination - Chryseobacterium sp. CHNTR56 MYb120; Chryseobacterium sp. CHNTR56 MYb120 - Escherichia coli OP50; Comamonas sp. 12022 MYb131 - Escherichia coli OP50; Combination - Escherichia coli OP50
449.9175__369.11	29.625	9.1084e-07	6.0406	6.0492e-06	Comamonas sp. 12022 MYb131 - Chryseobacterium sp. CHNTR56 MYb120; Chryseobacterium sp. CHNTR56 MYb120 - Escherichia coli OP50; Comamonas sp. 12022 MYb131 - Escherichia coli OP50; Combination - Escherichia coli OP50
484.7842__335.4	29.622	9.1153e-07	6.0402	6.0492e-06	Chryseobacterium sp. CHNTR56 MYb120 - Escherichia coli OP50; Comamonas sp. 12022 MYb131 - Escherichia coli OP50; Combination - Escherichia coli OP50
82.5269__37.12	29.614	9.1309e-07	6.0395	6.0492e-06	Comamonas sp. 12022 MYb131 - Chryseobacterium sp. CHNTR56 MYb120; Combination - Chryseobacterium sp. CHNTR56 MYb120; Chryseobacterium sp. CHNTR56 MYb120 - Escherichia coli OP50; Comamonas sp. 12022 MYb131 - Escherichia coli OP50; Combination - Escherichia coli OP50
535.8184__362	29.59	9.181e-07	6.0371	6.0655e-06	Chryseobacterium sp. CHNTR56 MYb120 - Escherichia coli OP50; Comamonas sp. 12022 MYb131 - Escherichia coli OP50; Combination - Escherichia coli OP50
203.5457__83.91	29.586	9.1891e-07	6.0367	6.0655e-06	Chryseobacterium sp. CHNTR56 MYb120 - Comamonas sp. 12022 MYb131; Chryseobacterium sp. CHNTR56 MYb120 - Escherichia coli OP50; Combination - Comamonas sp. 12022 MYb131; Combination - Escherichia coli OP50
610.3907__304.78	29.575	9.2127e-07	6.0356	6.0699e-06	Chryseobacterium sp. CHNTR56 MYb120 - Escherichia coli OP50; Comamonas sp. 12022 MYb131 - Escherichia coli OP50; Combination - Escherichia coli OP50
158.154__498.85	29.561	9.2424e-07	6.0342	6.0784e-06	Comamonas sp. 12022 MYb131 - Chryseobacterium sp. CHNTR56 MYb120; Combination - Chryseobacterium sp. CHNTR56 MYb120; Chryseobacterium sp. CHNTR56 MYb120 - Escherichia coli OP50; Comamonas sp. 12022 MYb131 - Escherichia coli OP50; Combination - Escherichia coli OP50
279.2064__625.86	29.549	9.2674e-07	6.033	6.0837e-06	Comamonas sp. 12022 MYb131 - Chryseobacterium sp. CHNTR56 MYb120; Combination - Chryseobacterium sp. CHNTR56 MYb120; Chryseobacterium sp. CHNTR56 MYb120 - Escherichia coli OP50; Comamonas sp. 12022 MYb131 - Escherichia coli OP50; Combination - Escherichia coli OP50
522.7442__38.42	29.535	9.2971e-07	6.0317	6.0847e-06	Comamonas sp. 12022 MYb131 - Chryseobacterium sp. CHNTR56 MYb120; Chryseobacterium sp. CHNTR56 MYb120 - Escherichia coli OP50; Comamonas sp. 12022 MYb131 - Escherichia coli OP50; Combination - Escherichia coli OP50
573.3386__353.25	29.53	9.3083e-07	6.0311	6.0847e-06	Chryseobacterium sp. CHNTR56 MYb120 - Escherichia coli OP50; Comamonas sp. 12022 MYb131 - Escherichia coli OP50; Combination - Escherichia coli OP50
428.2599__343.4	29.524	9.3195e-07	6.0306	6.0847e-06	Chryseobacterium sp. CHNTR56 MYb120 - Escherichia coli OP50; Comamonas sp. 12022 MYb131 - Escherichia coli OP50; Combination - Escherichia coli OP50
158.1904__398.36	29.515	9.3398e-07	6.0297	6.0869e-06	Comamonas sp. 12022 MYb131 - Chryseobacterium sp. CHNTR56 MYb120; Chryseobacterium sp. CHNTR56 MYb120 - Escherichia coli OP50; Comamonas sp. 12022 MYb131 - Escherichia coli OP50; Combination - Escherichia coli OP50
487.7946__339.93	29.499	9.3729e-07	6.0281	6.0974e-06	Chryseobacterium sp. CHNTR56 MYb120 - Escherichia coli OP50; Comamonas sp. 12022 MYb131 - Escherichia coli OP50; Combination - Escherichia coli OP50
308.2945__843.55	29.478	9.4177e-07	6.0261	6.1066e-06	Combination - Chryseobacterium sp. CHNTR56 MYb120; Chryseobacterium sp. CHNTR56 MYb120 - Escherichia coli OP50; Comamonas sp. 12022 MYb131 - Escherichia coli OP50; Combination - Escherichia coli OP50
338.7031__312.44	29.477	9.4208e-07	6.0259	6.1066e-06	Chryseobacterium sp. CHNTR56 MYb120 - Escherichia coli OP50; Comamonas sp. 12022 MYb131 - Escherichia coli OP50; Combination - Escherichia coli OP50
285.6556__296.35	29.44	9.5005e-07	6.0223	6.1402e-06	Chryseobacterium sp. CHNTR56 MYb120 - Escherichia coli OP50; Comamonas sp. 12022 MYb131 - Escherichia coli OP50; Combination - Escherichia coli OP50
652.8913__364.07	29.429	9.5241e-07	6.0212	6.1402e-06	Chryseobacterium sp. CHNTR56 MYb120 - Escherichia coli OP50; Comamonas sp. 12022 MYb131 - Escherichia coli OP50; Combination - Escherichia coli OP50
319.3034__572.15	29.423	9.5364e-07	6.0206	6.1402e-06	Comamonas sp. 12022 MYb131 - Chryseobacterium sp. CHNTR56 MYb120; Combination - Chryseobacterium sp. CHNTR56 MYb120; Chryseobacterium sp. CHNTR56 MYb120 - Escherichia coli OP50; Comamonas sp. 12022 MYb131 - Escherichia coli OP50; Combination - Escherichia coli OP50
340.2819__572.05	29.419	9.5466e-07	6.0201	6.1402e-06	Comamonas sp. 12022 MYb131 - Chryseobacterium sp. CHNTR56 MYb120; Combination - Chryseobacterium sp. CHNTR56 MYb120; Chryseobacterium sp. CHNTR56 MYb120 - Escherichia coli OP50; Comamonas sp. 12022 MYb131 - Escherichia coli OP50; Combination - Escherichia coli OP50
541.4505__800.97	29.413	9.5578e-07	6.0196	6.1402e-06	Comamonas sp. 12022 MYb131 - Chryseobacterium sp. CHNTR56 MYb120; Combination - Chryseobacterium sp. CHNTR56 MYb120; Chryseobacterium sp. CHNTR56 MYb120 - Escherichia coli OP50; Comamonas sp. 12022 MYb131 - Escherichia coli OP50; Combination - Escherichia coli OP50
292.256__669.94	29.403	9.5801e-07	6.0186	6.1406e-06	Combination - Chryseobacterium sp. CHNTR56 MYb120; Chryseobacterium sp. CHNTR56 MYb120 - Escherichia coli OP50; Comamonas sp. 12022 MYb131 - Escherichia coli OP50; Combination - Escherichia coli OP50
638.3457__364.03	29.397	9.5926e-07	6.0181	6.1406e-06	Chryseobacterium sp. CHNTR56 MYb120 - Escherichia coli OP50; Comamonas sp. 12022 MYb131 - Escherichia coli OP50; Combination - Escherichia coli OP50
401.2616__332.29	29.389	9.6103e-07	6.0173	6.1411e-06	Chryseobacterium sp. CHNTR56 MYb120 - Escherichia coli OP50; Comamonas sp. 12022 MYb131 - Escherichia coli OP50; Combination - Escherichia coli OP50
507.2996__340.4	29.352	9.6937e-07	6.0135	6.156e-06	Chryseobacterium sp. CHNTR56 MYb120 - Escherichia coli OP50; Comamonas sp. 12022 MYb131 - Escherichia coli OP50; Combination - Escherichia coli OP50
585.3775__353.26	29.35	9.6977e-07	6.0133	6.156e-06	Chryseobacterium sp. CHNTR56 MYb120 - Escherichia coli OP50; Comamonas sp. 12022 MYb131 - Escherichia coli OP50; Combination - Escherichia coli OP50
465.2798__335.37	29.347	9.7029e-07	6.0131	6.156e-06	Chryseobacterium sp. CHNTR56 MYb120 - Escherichia coli OP50; Comamonas sp. 12022 MYb131 - Escherichia coli OP50; Combination - Escherichia coli OP50
513.8056__357.86	29.343	9.7125e-07	6.0127	6.156e-06	Chryseobacterium sp. CHNTR56 MYb120 - Escherichia coli OP50; Comamonas sp. 12022 MYb131 - Escherichia coli OP50; Combination - Escherichia coli OP50
796.6711__37.81	29.34	9.7192e-07	6.0124	6.156e-06	Comamonas sp. 12022 MYb131 - Chryseobacterium sp. CHNTR56 MYb120; Chryseobacterium sp. CHNTR56 MYb120 - Escherichia coli OP50; Comamonas sp. 12022 MYb131 - Escherichia coli OP50; Combination - Escherichia coli OP50
646.8626__364.06	29.332	9.7372e-07	6.0116	6.1566e-06	Combination - Chryseobacterium sp. CHNTR56 MYb120; Chryseobacterium sp. CHNTR56 MYb120 - Escherichia coli OP50; Comamonas sp. 12022 MYb131 - Escherichia coli OP50; Combination - Escherichia coli OP50
784.4896__332.45	29.317	9.7704e-07	6.0101	6.1668e-06	Chryseobacterium sp. CHNTR56 MYb120 - Escherichia coli OP50; Comamonas sp. 12022 MYb131 - Escherichia coli OP50; Combination - Escherichia coli OP50
364.8293__38.2	29.295	9.8198e-07	6.0079	6.1872e-06	Comamonas sp. 12022 MYb131 - Chryseobacterium sp. CHNTR56 MYb120; Combination - Chryseobacterium sp. CHNTR56 MYb120; Chryseobacterium sp. CHNTR56 MYb120 - Escherichia coli OP50; Comamonas sp. 12022 MYb131 - Escherichia coli OP50; Combination - Escherichia coli OP50
716.9544__373.94	29.287	9.8376e-07	6.0071	6.1876e-06	Chryseobacterium sp. CHNTR56 MYb120 - Escherichia coli OP50; Comamonas sp. 12022 MYb131 - Escherichia coli OP50; Combination - Escherichia coli OP50
417.2587__266.41	29.255	9.9107e-07	6.0039	6.2222e-06	Chryseobacterium sp. CHNTR56 MYb120 - Escherichia coli OP50; Comamonas sp. 12022 MYb131 - Escherichia coli OP50; Combination - Escherichia coli OP50
685.4106__373.91	29.247	9.9273e-07	6.0032	6.2222e-06	Chryseobacterium sp. CHNTR56 MYb120 - Escherichia coli OP50; Comamonas sp. 12022 MYb131 - Escherichia coli OP50; Combination - Escherichia coli OP50
467.8028__348.41	29.239	9.946e-07	6.0024	6.2231e-06	Chryseobacterium sp. CHNTR56 MYb120 - Escherichia coli OP50; Comamonas sp. 12022 MYb131 - Escherichia coli OP50; Combination - Escherichia coli OP50
760.4789__379.76	29.215	1.0001e-06	6	6.2406e-06	Combination - Chryseobacterium sp. CHNTR56 MYb120; Chryseobacterium sp. CHNTR56 MYb120 - Escherichia coli OP50; Comamonas sp. 12022 MYb131 - Escherichia coli OP50; Combination - Escherichia coli OP50
440.2698__337.98	29.21	1.0012e-06	5.9995	6.2406e-06	Combination - Chryseobacterium sp. CHNTR56 MYb120; Chryseobacterium sp. CHNTR56 MYb120 - Escherichia coli OP50; Comamonas sp. 12022 MYb131 - Escherichia coli OP50; Combination - Escherichia coli OP50
231.251__570.19	29.204	1.0027e-06	5.9988	6.2406e-06	Comamonas sp. 12022 MYb131 - Chryseobacterium sp. CHNTR56 MYb120; Combination - Chryseobacterium sp. CHNTR56 MYb120; Chryseobacterium sp. CHNTR56 MYb120 - Escherichia coli OP50; Comamonas sp. 12022 MYb131 - Escherichia coli OP50; Combination - Escherichia coli OP50
486.7852__38.16	29.197	1.0043e-06	5.9981	6.2406e-06	Comamonas sp. 12022 MYb131 - Chryseobacterium sp. CHNTR56 MYb120; Combination - Chryseobacterium sp. CHNTR56 MYb120; Chryseobacterium sp. CHNTR56 MYb120 - Escherichia coli OP50; Comamonas sp. 12022 MYb131 - Escherichia coli OP50; Combination - Escherichia coli OP50
394.3158__629.36	29.171	1.0103e-06	5.9955	6.2552e-06	Chryseobacterium sp. CHNTR56 MYb120 - Escherichia coli OP50; Comamonas sp. 12022 MYb131 - Escherichia coli OP50; Combination - Escherichia coli OP50
446.9381__367.64	29.157	1.0136e-06	5.9941	6.2552e-06	Chryseobacterium sp. CHNTR56 MYb120 - Escherichia coli OP50; Comamonas sp. 12022 MYb131 - Escherichia coli OP50; Combination - Escherichia coli OP50
472.8033__353.04	29.147	1.0159e-06	5.9931	6.2552e-06	Chryseobacterium sp. CHNTR56 MYb120 - Escherichia coli OP50; Comamonas sp. 12022 MYb131 - Escherichia coli OP50; Combination - Escherichia coli OP50
467.3011__348.37	29.139	1.0176e-06	5.9924	6.2552e-06	Chryseobacterium sp. CHNTR56 MYb120 - Escherichia coli OP50; Comamonas sp. 12022 MYb131 - Escherichia coli OP50; Combination - Escherichia coli OP50
748.9412__379.71	29.135	1.0187e-06	5.9919	6.2552e-06	Combination - Chryseobacterium sp. CHNTR56 MYb120; Chryseobacterium sp. CHNTR56 MYb120 - Escherichia coli OP50; Comamonas sp. 12022 MYb131 - Escherichia coli OP50; Combination - Escherichia coli OP50
444.7785__557.8	29.132	1.0195e-06	5.9916	6.2552e-06	Combination - Chryseobacterium sp. CHNTR56 MYb120; Chryseobacterium sp. CHNTR56 MYb120 - Escherichia coli OP50; Comamonas sp. 12022 MYb131 - Escherichia coli OP50; Combination - Escherichia coli OP50
586.4158__551.84	29.126	1.0207e-06	5.9911	6.2552e-06	Chryseobacterium sp. CHNTR56 MYb120 - Escherichia coli OP50; Comamonas sp. 12022 MYb131 - Escherichia coli OP50; Combination - Escherichia coli OP50
636.6942__38.17	29.12	1.0221e-06	5.9905	6.2552e-06	Comamonas sp. 12022 MYb131 - Chryseobacterium sp. CHNTR56 MYb120; Chryseobacterium sp. CHNTR56 MYb120 - Escherichia coli OP50; Comamonas sp. 12022 MYb131 - Escherichia coli OP50; Combination - Escherichia coli OP50
406.2176__337.86	29.12	1.0223e-06	5.9904	6.2552e-06	Chryseobacterium sp. CHNTR56 MYb120 - Escherichia coli OP50; Comamonas sp. 12022 MYb131 - Escherichia coli OP50; Combination - Escherichia coli OP50
138.1358__306.62	29.111	1.0243e-06	5.9896	6.2566e-06	Comamonas sp. 12022 MYb131 - Chryseobacterium sp. CHNTR56 MYb120; Combination - Chryseobacterium sp. CHNTR56 MYb120; Chryseobacterium sp. CHNTR56 MYb120 - Escherichia coli OP50; Comamonas sp. 12022 MYb131 - Escherichia coli OP50; Combination - Escherichia coli OP50
279.0933__508.78	29.104	1.026e-06	5.9889	6.2566e-06	Comamonas sp. 12022 MYb131 - Chryseobacterium sp. CHNTR56 MYb120; Combination - Chryseobacterium sp. CHNTR56 MYb120; Chryseobacterium sp. CHNTR56 MYb120 - Escherichia coli OP50; Comamonas sp. 12022 MYb131 - Escherichia coli OP50; Combination - Escherichia coli OP50
546.1105__487.29	29.079	1.0319e-06	5.9864	6.2641e-06	Comamonas sp. 12022 MYb131 - Chryseobacterium sp. CHNTR56 MYb120; Chryseobacterium sp. CHNTR56 MYb120 - Escherichia coli OP50; Comamonas sp. 12022 MYb131 - Combination; Comamonas sp. 12022 MYb131 - Escherichia coli OP50; Combination - Escherichia coli OP50
159.1573__498.86	29.078	1.0322e-06	5.9862	6.2641e-06	Comamonas sp. 12022 MYb131 - Chryseobacterium sp. CHNTR56 MYb120; Combination - Chryseobacterium sp. CHNTR56 MYb120; Chryseobacterium sp. CHNTR56 MYb120 - Escherichia coli OP50; Comamonas sp. 12022 MYb131 - Escherichia coli OP50; Combination - Escherichia coli OP50
329.0049__547.54	29.066	1.0349e-06	5.9851	6.2641e-06	Comamonas sp. 12022 MYb131 - Chryseobacterium sp. CHNTR56 MYb120; Chryseobacterium sp. CHNTR56 MYb120 - Escherichia coli OP50; Comamonas sp. 12022 MYb131 - Escherichia coli OP50; Combination - Escherichia coli OP50
458.7878__348.37	29.065	1.0353e-06	5.9849	6.2641e-06	Chryseobacterium sp. CHNTR56 MYb120 - Escherichia coli OP50; Comamonas sp. 12022 MYb131 - Escherichia coli OP50; Combination - Escherichia coli OP50
608.865__357.19	29.06	1.0365e-06	5.9844	6.2641e-06	Chryseobacterium sp. CHNTR56 MYb120 - Escherichia coli OP50; Comamonas sp. 12022 MYb131 - Escherichia coli OP50; Combination - Escherichia coli OP50
481.3025__353.32	29.055	1.0377e-06	5.9839	6.2641e-06	Chryseobacterium sp. CHNTR56 MYb120 - Escherichia coli OP50; Comamonas sp. 12022 MYb131 - Escherichia coli OP50; Combination - Escherichia coli OP50
269.2585__662.01	29.045	1.0401e-06	5.9829	6.2668e-06	Comamonas sp. 12022 MYb131 - Chryseobacterium sp. CHNTR56 MYb120; Combination - Chryseobacterium sp. CHNTR56 MYb120; Chryseobacterium sp. CHNTR56 MYb120 - Escherichia coli OP50; Comamonas sp. 12022 MYb131 - Escherichia coli OP50; Combination - Escherichia coli OP50
470.7818__348.32	29.038	1.0416e-06	5.9823	6.2668e-06	Chryseobacterium sp. CHNTR56 MYb120 - Escherichia coli OP50; Comamonas sp. 12022 MYb131 - Escherichia coli OP50; Combination - Escherichia coli OP50
445.2867__343.58	29.023	1.0453e-06	5.9808	6.2729e-06	Chryseobacterium sp. CHNTR56 MYb120 - Escherichia coli OP50; Comamonas sp. 12022 MYb131 - Escherichia coli OP50; Combination - Escherichia coli OP50
558.8104__365.72	29.017	1.0468e-06	5.9801	6.2729e-06	Chryseobacterium sp. CHNTR56 MYb120 - Escherichia coli OP50; Comamonas sp. 12022 MYb131 - Escherichia coli OP50; Combination - Escherichia coli OP50
445.7895__343.37	29.012	1.0478e-06	5.9797	6.2729e-06	Chryseobacterium sp. CHNTR56 MYb120 - Escherichia coli OP50; Comamonas sp. 12022 MYb131 - Escherichia coli OP50; Combination - Escherichia coli OP50
668.8757__367.55	29.005	1.0496e-06	5.979	6.2734e-06	Chryseobacterium sp. CHNTR56 MYb120 - Escherichia coli OP50; Comamonas sp. 12022 MYb131 - Escherichia coli OP50; Combination - Escherichia coli OP50
618.469__663.44	28.964	1.0595e-06	5.9749	6.2798e-06	Comamonas sp. 12022 MYb131 - Chryseobacterium sp. CHNTR56 MYb120; Combination - Chryseobacterium sp. CHNTR56 MYb120; Chryseobacterium sp. CHNTR56 MYb120 - Escherichia coli OP50; Comamonas sp. 12022 MYb131 - Escherichia coli OP50; Combination - Escherichia coli OP50
175.1522__65.42	28.961	1.0603e-06	5.9746	6.2798e-06	Comamonas sp. 12022 MYb131 - Chryseobacterium sp. CHNTR56 MYb120; Combination - Chryseobacterium sp. CHNTR56 MYb120; Chryseobacterium sp. CHNTR56 MYb120 - Escherichia coli OP50; Comamonas sp. 12022 MYb131 - Escherichia coli OP50; Combination - Escherichia coli OP50
571.4608__762.77	28.96	1.0606e-06	5.9745	6.2798e-06	Comamonas sp. 12022 MYb131 - Chryseobacterium sp. CHNTR56 MYb120; Combination - Chryseobacterium sp. CHNTR56 MYb120; Chryseobacterium sp. CHNTR56 MYb120 - Escherichia coli OP50; Comamonas sp. 12022 MYb131 - Escherichia coli OP50; Combination - Escherichia coli OP50
283.2265__535.35	28.955	1.0617e-06	5.974	6.2798e-06	Comamonas sp. 12022 MYb131 - Chryseobacterium sp. CHNTR56 MYb120; Combination - Chryseobacterium sp. CHNTR56 MYb120; Chryseobacterium sp. CHNTR56 MYb120 - Escherichia coli OP50; Comamonas sp. 12022 MYb131 - Escherichia coli OP50; Combination - Escherichia coli OP50
505.3213__277.56	28.953	1.0622e-06	5.9738	6.2798e-06	Chryseobacterium sp. CHNTR56 MYb120 - Escherichia coli OP50; Comamonas sp. 12022 MYb131 - Escherichia coli OP50; Combination - Escherichia coli OP50
166.9343__38.13	28.95	1.0629e-06	5.9735	6.2798e-06	Comamonas sp. 12022 MYb131 - Chryseobacterium sp. CHNTR56 MYb120; Combination - Chryseobacterium sp. CHNTR56 MYb120; Chryseobacterium sp. CHNTR56 MYb120 - Escherichia coli OP50; Comamonas sp. 12022 MYb131 - Escherichia coli OP50; Combination - Escherichia coli OP50
174.1853__374.64	28.948	1.0636e-06	5.9732	6.2798e-06	Comamonas sp. 12022 MYb131 - Chryseobacterium sp. CHNTR56 MYb120; Combination - Chryseobacterium sp. CHNTR56 MYb120; Chryseobacterium sp. CHNTR56 MYb120 - Escherichia coli OP50; Comamonas sp. 12022 MYb131 - Escherichia coli OP50; Combination - Escherichia coli OP50
340.6811__313.42	28.943	1.0646e-06	5.9728	6.2798e-06	Chryseobacterium sp. CHNTR56 MYb120 - Escherichia coli OP50; Comamonas sp. 12022 MYb131 - Escherichia coli OP50; Combination - Escherichia coli OP50
482.405__775.15	28.935	1.0668e-06	5.9719	6.2824e-06	Comamonas sp. 12022 MYb131 - Chryseobacterium sp. CHNTR56 MYb120; Combination - Chryseobacterium sp. CHNTR56 MYb120; Chryseobacterium sp. CHNTR56 MYb120 - Escherichia coli OP50; Comamonas sp. 12022 MYb131 - Escherichia coli OP50; Combination - Escherichia coli OP50
446.1201__883.12	28.924	1.0695e-06	5.9708	6.2878e-06	Combination - Chryseobacterium sp. CHNTR56 MYb120; Chryseobacterium sp. CHNTR56 MYb120 - Escherichia coli OP50; Comamonas sp. 12022 MYb131 - Escherichia coli OP50; Combination - Escherichia coli OP50
704.5153__661.64	28.893	1.077e-06	5.9678	6.3136e-06	Comamonas sp. 12022 MYb131 - Chryseobacterium sp. CHNTR56 MYb120; Combination - Chryseobacterium sp. CHNTR56 MYb120; Chryseobacterium sp. CHNTR56 MYb120 - Escherichia coli OP50; Comamonas sp. 12022 MYb131 - Escherichia coli OP50; Combination - Escherichia coli OP50
478.2755__373.98	28.892	1.0774e-06	5.9676	6.3136e-06	Combination - Chryseobacterium sp. CHNTR56 MYb120; Chryseobacterium sp. CHNTR56 MYb120 - Escherichia coli OP50; Comamonas sp. 12022 MYb131 - Escherichia coli OP50; Combination - Escherichia coli OP50
792.5672__659.92	28.872	1.0824e-06	5.9656	6.3329e-06	Combination - Chryseobacterium sp. CHNTR56 MYb120; Chryseobacterium sp. CHNTR56 MYb120 - Escherichia coli OP50; Comamonas sp. 12022 MYb131 - Escherichia coli OP50; Combination - Escherichia coli OP50
284.058__339.89	28.851	1.0876e-06	5.9635	6.3528e-06	Chryseobacterium sp. CHNTR56 MYb120 - Escherichia coli OP50; Comamonas sp. 12022 MYb131 - Escherichia coli OP50; Combination - Escherichia coli OP50
224.8855__38.37	28.844	1.0894e-06	5.9628	6.3532e-06	Comamonas sp. 12022 MYb131 - Chryseobacterium sp. CHNTR56 MYb120; Combination - Chryseobacterium sp. CHNTR56 MYb120; Chryseobacterium sp. CHNTR56 MYb120 - Escherichia coli OP50; Comamonas sp. 12022 MYb131 - Escherichia coli OP50; Combination - Escherichia coli OP50
261.2615__519.53	28.835	1.0916e-06	5.962	6.3554e-06	Comamonas sp. 12022 MYb131 - Chryseobacterium sp. CHNTR56 MYb120; Combination - Chryseobacterium sp. CHNTR56 MYb120; Chryseobacterium sp. CHNTR56 MYb120 - Escherichia coli OP50; Comamonas sp. 12022 MYb131 - Escherichia coli OP50; Combination - Escherichia coli OP50
527.6729__382.42	28.816	1.0965e-06	5.96	6.3624e-06	Combination - Chryseobacterium sp. CHNTR56 MYb120; Chryseobacterium sp. CHNTR56 MYb120 - Escherichia coli OP50; Comamonas sp. 12022 MYb131 - Escherichia coli OP50; Combination - Escherichia coli OP50
327.0672__72.61	28.813	1.0972e-06	5.9597	6.3624e-06	Chryseobacterium sp. CHNTR56 MYb120 - Comamonas sp. 12022 MYb131; Chryseobacterium sp. CHNTR56 MYb120 - Combination; Chryseobacterium sp. CHNTR56 MYb120 - Escherichia coli OP50; Comamonas sp. 12022 MYb131 - Escherichia coli OP50; Combination - Escherichia coli OP50
404.241__332.41	28.808	1.0986e-06	5.9592	6.3624e-06	Chryseobacterium sp. CHNTR56 MYb120 - Escherichia coli OP50; Comamonas sp. 12022 MYb131 - Escherichia coli OP50; Combination - Escherichia coli OP50
454.3161__547.33	28.801	1.1004e-06	5.9584	6.3624e-06	Chryseobacterium sp. CHNTR56 MYb120 - Escherichia coli OP50; Comamonas sp. 12022 MYb131 - Escherichia coli OP50; Combination - Escherichia coli OP50
164.9579__38.65	28.778	1.1063e-06	5.9561	6.3624e-06	Comamonas sp. 12022 MYb131 - Chryseobacterium sp. CHNTR56 MYb120; Chryseobacterium sp. CHNTR56 MYb120 - Escherichia coli OP50; Comamonas sp. 12022 MYb131 - Escherichia coli OP50; Combination - Escherichia coli OP50
82.0738__306.98	28.775	1.1069e-06	5.9559	6.3624e-06	Comamonas sp. 12022 MYb131 - Chryseobacterium sp. CHNTR56 MYb120; Combination - Chryseobacterium sp. CHNTR56 MYb120; Chryseobacterium sp. CHNTR56 MYb120 - Escherichia coli OP50; Comamonas sp. 12022 MYb131 - Escherichia coli OP50; Combination - Escherichia coli OP50
705.4166__373.91	28.77	1.1083e-06	5.9553	6.3624e-06	Chryseobacterium sp. CHNTR56 MYb120 - Escherichia coli OP50; Comamonas sp. 12022 MYb131 - Escherichia coli OP50; Combination - Escherichia coli OP50
648.4317__711.38	28.751	1.1132e-06	5.9534	6.3624e-06	Chryseobacterium sp. CHNTR56 MYb120 - Escherichia coli OP50; Comamonas sp. 12022 MYb131 - Escherichia coli OP50; Combination - Escherichia coli OP50
271.1297__287.3	28.747	1.1143e-06	5.953	6.3624e-06	Chryseobacterium sp. CHNTR56 MYb120 - Escherichia coli OP50; Comamonas sp. 12022 MYb131 - Escherichia coli OP50; Combination - Escherichia coli OP50
253.2272__663.12	28.746	1.1144e-06	5.9529	6.3624e-06	Comamonas sp. 12022 MYb131 - Chryseobacterium sp. CHNTR56 MYb120; Chryseobacterium sp. CHNTR56 MYb120 - Escherichia coli OP50; Comamonas sp. 12022 MYb131 - Escherichia coli OP50; Combination - Escherichia coli OP50
183.0804__567.57	28.736	1.1171e-06	5.9519	6.3624e-06	Chryseobacterium sp. CHNTR56 MYb120 - Escherichia coli OP50; Comamonas sp. 12022 MYb131 - Escherichia coli OP50; Combination - Escherichia coli OP50
294.2636__495.82	28.73	1.1185e-06	5.9513	6.3624e-06	Chryseobacterium sp. CHNTR56 MYb120 - Escherichia coli OP50; Comamonas sp. 12022 MYb131 - Escherichia coli OP50; Combination - Escherichia coli OP50
477.3094__277.47	28.73	1.1187e-06	5.9513	6.3624e-06	Chryseobacterium sp. CHNTR56 MYb120 - Escherichia coli OP50; Comamonas sp. 12022 MYb131 - Escherichia coli OP50; Combination - Escherichia coli OP50
762.5205__627.42	28.727	1.1194e-06	5.951	6.3624e-06	Comamonas sp. 12022 MYb131 - Chryseobacterium sp. CHNTR56 MYb120; Combination - Chryseobacterium sp. CHNTR56 MYb120; Chryseobacterium sp. CHNTR56 MYb120 - Escherichia coli OP50; Comamonas sp. 12022 MYb131 - Escherichia coli OP50; Combination - Escherichia coli OP50
483.4084__767.22	28.724	1.1201e-06	5.9507	6.3624e-06	Comamonas sp. 12022 MYb131 - Chryseobacterium sp. CHNTR56 MYb120; Combination - Chryseobacterium sp. CHNTR56 MYb120; Chryseobacterium sp. CHNTR56 MYb120 - Escherichia coli OP50; Comamonas sp. 12022 MYb131 - Escherichia coli OP50; Combination - Escherichia coli OP50
393.7514__332.31	28.716	1.1222e-06	5.9499	6.3624e-06	Chryseobacterium sp. CHNTR56 MYb120 - Escherichia coli OP50; Comamonas sp. 12022 MYb131 - Escherichia coli OP50; Combination - Escherichia coli OP50
503.323__355.35	28.714	1.1228e-06	5.9497	6.3624e-06	Comamonas sp. 12022 MYb131 - Chryseobacterium sp. CHNTR56 MYb120; Combination - Chryseobacterium sp. CHNTR56 MYb120; Chryseobacterium sp. CHNTR56 MYb120 - Escherichia coli OP50; Comamonas sp. 12022 MYb131 - Escherichia coli OP50; Combination - Escherichia coli OP50
236.0658__446.93	28.684	1.1308e-06	5.9466	6.385e-06	Comamonas sp. 12022 MYb131 - Chryseobacterium sp. CHNTR56 MYb120; Combination - Chryseobacterium sp. CHNTR56 MYb120; Chryseobacterium sp. CHNTR56 MYb120 - Escherichia coli OP50; Comamonas sp. 12022 MYb131 - Escherichia coli OP50; Combination - Escherichia coli OP50
193.1626__65.39	28.675	1.133e-06	5.9458	6.385e-06	Comamonas sp. 12022 MYb131 - Chryseobacterium sp. CHNTR56 MYb120; Combination - Chryseobacterium sp. CHNTR56 MYb120; Chryseobacterium sp. CHNTR56 MYb120 - Escherichia coli OP50; Comamonas sp. 12022 MYb131 - Escherichia coli OP50; Combination - Escherichia coli OP50
491.7919__353.19	28.672	1.1338e-06	5.9455	6.385e-06	Chryseobacterium sp. CHNTR56 MYb120 - Escherichia coli OP50; Comamonas sp. 12022 MYb131 - Escherichia coli OP50; Combination - Escherichia coli OP50
414.3573__781.94	28.672	1.1339e-06	5.9454	6.385e-06	Combination - Chryseobacterium sp. CHNTR56 MYb120; Chryseobacterium sp. CHNTR56 MYb120 - Escherichia coli OP50; Comamonas sp. 12022 MYb131 - Escherichia coli OP50; Combination - Escherichia coli OP50
789.4452__332.39	28.655	1.1383e-06	5.9437	6.3925e-06	Combination - Chryseobacterium sp. CHNTR56 MYb120; Chryseobacterium sp. CHNTR56 MYb120 - Escherichia coli OP50; Comamonas sp. 12022 MYb131 - Escherichia coli OP50; Combination - Escherichia coli OP50
422.3834__774.5	28.65	1.1398e-06	5.9432	6.3925e-06	Comamonas sp. 12022 MYb131 - Chryseobacterium sp. CHNTR56 MYb120; Combination - Chryseobacterium sp. CHNTR56 MYb120; Chryseobacterium sp. CHNTR56 MYb120 - Escherichia coli OP50; Comamonas sp. 12022 MYb131 - Escherichia coli OP50; Combination - Escherichia coli OP50
496.4207__813.06	28.647	1.1405e-06	5.9429	6.3925e-06	Comamonas sp. 12022 MYb131 - Chryseobacterium sp. CHNTR56 MYb120; Chryseobacterium sp. CHNTR56 MYb120 - Escherichia coli OP50; Comamonas sp. 12022 MYb131 - Escherichia coli OP50; Combination - Escherichia coli OP50
151.0965__670.14	28.634	1.144e-06	5.9416	6.4019e-06	Chryseobacterium sp. CHNTR56 MYb120 - Escherichia coli OP50; Comamonas sp. 12022 MYb131 - Escherichia coli OP50; Combination - Escherichia coli OP50
637.9024__364.2	28.612	1.1497e-06	5.9394	6.4106e-06	Chryseobacterium sp. CHNTR56 MYb120 - Escherichia coli OP50; Comamonas sp. 12022 MYb131 - Escherichia coli OP50; Combination - Escherichia coli OP50
604.4061__714.41	28.611	1.15e-06	5.9393	6.4106e-06	Chryseobacterium sp. CHNTR56 MYb120 - Escherichia coli OP50; Comamonas sp. 12022 MYb131 - Escherichia coli OP50; Combination - Escherichia coli OP50
269.2278__473.62	28.607	1.1512e-06	5.9388	6.4106e-06	Comamonas sp. 12022 MYb131 - Chryseobacterium sp. CHNTR56 MYb120; Combination - Chryseobacterium sp. CHNTR56 MYb120; Chryseobacterium sp. CHNTR56 MYb120 - Escherichia coli OP50; Comamonas sp. 12022 MYb131 - Escherichia coli OP50; Combination - Escherichia coli OP50
481.8182__348.71	28.601	1.1526e-06	5.9383	6.4106e-06	Chryseobacterium sp. CHNTR56 MYb120 - Escherichia coli OP50; Comamonas sp. 12022 MYb131 - Escherichia coli OP50; Combination - Escherichia coli OP50
197.1536__604.33	28.593	1.1548e-06	5.9375	6.4126e-06	Comamonas sp. 12022 MYb131 - Chryseobacterium sp. CHNTR56 MYb120; Combination - Chryseobacterium sp. CHNTR56 MYb120; Chryseobacterium sp. CHNTR56 MYb120 - Escherichia coli OP50; Comamonas sp. 12022 MYb131 - Escherichia coli OP50; Combination - Escherichia coli OP50
513.1392__487.22	28.572	1.1606e-06	5.9353	6.4157e-06	Comamonas sp. 12022 MYb131 - Chryseobacterium sp. CHNTR56 MYb120; Chryseobacterium sp. CHNTR56 MYb120 - Escherichia coli OP50; Comamonas sp. 12022 MYb131 - Escherichia coli OP50; Combination - Escherichia coli OP50
72.2109__367.51	28.564	1.1627e-06	5.9345	6.4157e-06	Chryseobacterium sp. CHNTR56 MYb120 - Escherichia coli OP50; Comamonas sp. 12022 MYb131 - Escherichia coli OP50; Combination - Escherichia coli OP50
531.3192__348.87	28.563	1.1629e-06	5.9345	6.4157e-06	Chryseobacterium sp. CHNTR56 MYb120 - Escherichia coli OP50; Comamonas sp. 12022 MYb131 - Escherichia coli OP50; Combination - Escherichia coli OP50
628.9025__360.68	28.561	1.1634e-06	5.9343	6.4157e-06	Chryseobacterium sp. CHNTR56 MYb120 - Escherichia coli OP50; Comamonas sp. 12022 MYb131 - Escherichia coli OP50; Combination - Escherichia coli OP50
81.0705__516.84	28.554	1.1655e-06	5.9335	6.4157e-06	Comamonas sp. 12022 MYb131 - Chryseobacterium sp. CHNTR56 MYb120; Combination - Chryseobacterium sp. CHNTR56 MYb120; Chryseobacterium sp. CHNTR56 MYb120 - Escherichia coli OP50; Comamonas sp. 12022 MYb131 - Escherichia coli OP50; Combination - Escherichia coli OP50
365.1204__318.52	28.547	1.1674e-06	5.9328	6.4157e-06	Comamonas sp. 12022 MYb131 - Chryseobacterium sp. CHNTR56 MYb120; Combination - Chryseobacterium sp. CHNTR56 MYb120; Chryseobacterium sp. CHNTR56 MYb120 - Escherichia coli OP50; Comamonas sp. 12022 MYb131 - Escherichia coli OP50; Combination - Escherichia coli OP50
462.7712__330.51	28.545	1.1678e-06	5.9326	6.4157e-06	Chryseobacterium sp. CHNTR56 MYb120 - Escherichia coli OP50; Comamonas sp. 12022 MYb131 - Escherichia coli OP50; Combination - Escherichia coli OP50
442.9352__370.77	28.526	1.1732e-06	5.9306	6.4309e-06	Chryseobacterium sp. CHNTR56 MYb120 - Escherichia coli OP50; Comamonas sp. 12022 MYb131 - Escherichia coli OP50; Combination - Escherichia coli OP50
518.7985__37.91	28.496	1.1812e-06	5.9277	6.4309e-06	Comamonas sp. 12022 MYb131 - Chryseobacterium sp. CHNTR56 MYb120; Chryseobacterium sp. CHNTR56 MYb120 - Escherichia coli OP50; Comamonas sp. 12022 MYb131 - Escherichia coli OP50; Combination - Escherichia coli OP50
337.1695__312.18	28.492	1.1824e-06	5.9272	6.4309e-06	Chryseobacterium sp. CHNTR56 MYb120 - Escherichia coli OP50; Comamonas sp. 12022 MYb131 - Escherichia coli OP50; Combination - Escherichia coli OP50
288.8596__38.05	28.491	1.1827e-06	5.9271	6.4309e-06	Comamonas sp. 12022 MYb131 - Chryseobacterium sp. CHNTR56 MYb120; Chryseobacterium sp. CHNTR56 MYb120 - Escherichia coli OP50; Comamonas sp. 12022 MYb131 - Escherichia coli OP50; Combination - Escherichia coli OP50
217.9594__30.93	28.49	1.1831e-06	5.927	6.4309e-06	Comamonas sp. 12022 MYb131 - Chryseobacterium sp. CHNTR56 MYb120; Combination - Chryseobacterium sp. CHNTR56 MYb120; Chryseobacterium sp. CHNTR56 MYb120 - Escherichia coli OP50; Comamonas sp. 12022 MYb131 - Escherichia coli OP50; Combination - Escherichia coli OP50
457.2762__373.94	28.489	1.1833e-06	5.9269	6.4309e-06	Chryseobacterium sp. CHNTR56 MYb120 - Escherichia coli OP50; Comamonas sp. 12022 MYb131 - Escherichia coli OP50; Combination - Escherichia coli OP50
181.0972__87.69	28.478	1.1865e-06	5.9257	6.4309e-06	Comamonas sp. 12022 MYb131 - Chryseobacterium sp. CHNTR56 MYb120; Combination - Chryseobacterium sp. CHNTR56 MYb120; Chryseobacterium sp. CHNTR56 MYb120 - Escherichia coli OP50; Comamonas sp. 12022 MYb131 - Escherichia coli OP50; Combination - Escherichia coli OP50
597.3278__360.53	28.476	1.1869e-06	5.9256	6.4309e-06	Chryseobacterium sp. CHNTR56 MYb120 - Escherichia coli OP50; Comamonas sp. 12022 MYb131 - Escherichia coli OP50; Combination - Escherichia coli OP50
489.6471__376.91	28.476	1.1869e-06	5.9256	6.4309e-06	Combination - Chryseobacterium sp. CHNTR56 MYb120; Chryseobacterium sp. CHNTR56 MYb120 - Escherichia coli OP50; Comamonas sp. 12022 MYb131 - Escherichia coli OP50; Combination - Escherichia coli OP50
806.5467__626.93	28.471	1.1884e-06	5.925	6.4309e-06	Comamonas sp. 12022 MYb131 - Chryseobacterium sp. CHNTR56 MYb120; Combination - Chryseobacterium sp. CHNTR56 MYb120; Chryseobacterium sp. CHNTR56 MYb120 - Escherichia coli OP50; Comamonas sp. 12022 MYb131 - Escherichia coli OP50; Combination - Escherichia coli OP50
522.3383__287.36	28.442	1.1963e-06	5.9221	6.4624e-06	Chryseobacterium sp. CHNTR56 MYb120 - Escherichia coli OP50; Comamonas sp. 12022 MYb131 - Escherichia coli OP50; Combination - Escherichia coli OP50
248.2218__274.32	28.437	1.1978e-06	5.9216	6.4624e-06	Chryseobacterium sp. CHNTR56 MYb120 - Escherichia coli OP50; Comamonas sp. 12022 MYb131 - Escherichia coli OP50; Combination - Escherichia coli OP50
617.1532__161.63	28.396	1.2094e-06	5.9174	6.5023e-06	Chryseobacterium sp. CHNTR56 MYb120 - Comamonas sp. 12022 MYb131; Chryseobacterium sp. CHNTR56 MYb120 - Combination; Chryseobacterium sp. CHNTR56 MYb120 - Escherichia coli OP50; Combination - Comamonas sp. 12022 MYb131; Escherichia coli OP50 - Comamonas sp. 12022 MYb131; Combination - Escherichia coli OP50
657.3664__312.58	28.389	1.2112e-06	5.9168	6.5023e-06	Chryseobacterium sp. CHNTR56 MYb120 - Escherichia coli OP50; Comamonas sp. 12022 MYb131 - Escherichia coli OP50; Combination - Escherichia coli OP50
359.0171__72.33	28.387	1.2119e-06	5.9165	6.5023e-06	Chryseobacterium sp. CHNTR56 MYb120 - Comamonas sp. 12022 MYb131; Escherichia coli OP50 - Chryseobacterium sp. CHNTR56 MYb120; Combination - Comamonas sp. 12022 MYb131; Escherichia coli OP50 - Comamonas sp. 12022 MYb131; Escherichia coli OP50 - Combination
586.3366__357.01	28.385	1.2124e-06	5.9163	6.5023e-06	Chryseobacterium sp. CHNTR56 MYb120 - Escherichia coli OP50; Comamonas sp. 12022 MYb131 - Escherichia coli OP50; Combination - Escherichia coli OP50
262.2375__385.47	28.378	1.2145e-06	5.9156	6.504e-06	Comamonas sp. 12022 MYb131 - Chryseobacterium sp. CHNTR56 MYb120; Chryseobacterium sp. CHNTR56 MYb120 - Escherichia coli OP50; Comamonas sp. 12022 MYb131 - Escherichia coli OP50; Combination - Escherichia coli OP50
763.5238__627.39	28.37	1.2168e-06	5.9148	6.5067e-06	Combination - Chryseobacterium sp. CHNTR56 MYb120; Chryseobacterium sp. CHNTR56 MYb120 - Escherichia coli OP50; Comamonas sp. 12022 MYb131 - Escherichia coli OP50; Combination - Escherichia coli OP50
598.3615__360.24	28.36	1.2198e-06	5.9137	6.5126e-06	Chryseobacterium sp. CHNTR56 MYb120 - Escherichia coli OP50; Comamonas sp. 12022 MYb131 - Escherichia coli OP50; Combination - Escherichia coli OP50
272.1854__261.6	28.336	1.2266e-06	5.9113	6.5336e-06	Chryseobacterium sp. CHNTR56 MYb120 - Escherichia coli OP50; Comamonas sp. 12022 MYb131 - Escherichia coli OP50; Combination - Escherichia coli OP50
222.1193__497.71	28.322	1.2305e-06	5.9099	6.5336e-06	Comamonas sp. 12022 MYb131 - Chryseobacterium sp. CHNTR56 MYb120; Combination - Chryseobacterium sp. CHNTR56 MYb120; Chryseobacterium sp. CHNTR56 MYb120 - Escherichia coli OP50; Comamonas sp. 12022 MYb131 - Escherichia coli OP50; Combination - Escherichia coli OP50
518.321__340.04	28.322	1.2307e-06	5.9099	6.5336e-06	Chryseobacterium sp. CHNTR56 MYb120 - Escherichia coli OP50; Comamonas sp. 12022 MYb131 - Escherichia coli OP50; Combination - Escherichia coli OP50
468.3041__348.34	28.318	1.2317e-06	5.9095	6.5336e-06	Chryseobacterium sp. CHNTR56 MYb120 - Escherichia coli OP50; Comamonas sp. 12022 MYb131 - Escherichia coli OP50; Combination - Escherichia coli OP50
240.1931__373.7	28.315	1.2328e-06	5.9091	6.5336e-06	Comamonas sp. 12022 MYb131 - Chryseobacterium sp. CHNTR56 MYb120; Combination - Chryseobacterium sp. CHNTR56 MYb120; Chryseobacterium sp. CHNTR56 MYb120 - Escherichia coli OP50; Comamonas sp. 12022 MYb131 - Escherichia coli OP50; Combination - Escherichia coli OP50
402.233__256.92	28.305	1.2356e-06	5.9081	6.5393e-06	Comamonas sp. 12022 MYb131 - Chryseobacterium sp. CHNTR56 MYb120; Combination - Chryseobacterium sp. CHNTR56 MYb120; Chryseobacterium sp. CHNTR56 MYb120 - Escherichia coli OP50; Comamonas sp. 12022 MYb131 - Escherichia coli OP50; Combination - Escherichia coli OP50
657.2264__883.13	28.277	1.2437e-06	5.9053	6.5712e-06	Comamonas sp. 12022 MYb131 - Chryseobacterium sp. CHNTR56 MYb120; Chryseobacterium sp. CHNTR56 MYb120 - Escherichia coli OP50; Comamonas sp. 12022 MYb131 - Escherichia coli OP50; Combination - Escherichia coli OP50
307.1005__480.3	28.272	1.2453e-06	5.9047	6.5712e-06	Escherichia coli OP50 - Chryseobacterium sp. CHNTR56 MYb120; Escherichia coli OP50 - Comamonas sp. 12022 MYb131; Escherichia coli OP50 - Combination
573.8397__353.14	28.241	1.2545e-06	5.9015	6.5922e-06	Chryseobacterium sp. CHNTR56 MYb120 - Escherichia coli OP50; Comamonas sp. 12022 MYb131 - Escherichia coli OP50; Combination - Escherichia coli OP50
214.1995__484.22	28.24	1.2546e-06	5.9015	6.5922e-06	Comamonas sp. 12022 MYb131 - Chryseobacterium sp. CHNTR56 MYb120; Chryseobacterium sp. CHNTR56 MYb120 - Escherichia coli OP50; Comamonas sp. 12022 MYb131 - Escherichia coli OP50; Combination - Escherichia coli OP50
647.3644__364.24	28.239	1.2548e-06	5.9014	6.5922e-06	Combination - Chryseobacterium sp. CHNTR56 MYb120; Chryseobacterium sp. CHNTR56 MYb120 - Escherichia coli OP50; Comamonas sp. 12022 MYb131 - Escherichia coli OP50; Combination - Escherichia coli OP50
264.1568__401.46	28.197	1.2674e-06	5.8971	6.6359e-06	Chryseobacterium sp. CHNTR56 MYb120 - Escherichia coli OP50; Comamonas sp. 12022 MYb131 - Escherichia coli OP50; Combination - Escherichia coli OP50
519.2356__750.3	28.191	1.2692e-06	5.8965	6.6359e-06	Comamonas sp. 12022 MYb131 - Chryseobacterium sp. CHNTR56 MYb120; Chryseobacterium sp. CHNTR56 MYb120 - Escherichia coli OP50; Comamonas sp. 12022 MYb131 - Escherichia coli OP50; Combination - Escherichia coli OP50
660.4883__662.65	28.186	1.2708e-06	5.8959	6.6359e-06	Comamonas sp. 12022 MYb131 - Chryseobacterium sp. CHNTR56 MYb120; Combination - Chryseobacterium sp. CHNTR56 MYb120; Chryseobacterium sp. CHNTR56 MYb120 - Escherichia coli OP50; Comamonas sp. 12022 MYb131 - Escherichia coli OP50; Combination - Escherichia coli OP50
432.8164__38.4	28.185	1.2711e-06	5.8958	6.6359e-06	Comamonas sp. 12022 MYb131 - Chryseobacterium sp. CHNTR56 MYb120; Combination - Chryseobacterium sp. CHNTR56 MYb120; Chryseobacterium sp. CHNTR56 MYb120 - Escherichia coli OP50; Comamonas sp. 12022 MYb131 - Escherichia coli OP50; Combination - Escherichia coli OP50
524.8274__361.87	28.175	1.2741e-06	5.8948	6.6359e-06	Chryseobacterium sp. CHNTR56 MYb120 - Escherichia coli OP50; Comamonas sp. 12022 MYb131 - Escherichia coli OP50; Combination - Escherichia coli OP50
455.3399__547.81	28.169	1.2757e-06	5.8943	6.6359e-06	Chryseobacterium sp. CHNTR56 MYb120 - Escherichia coli OP50; Comamonas sp. 12022 MYb131 - Escherichia coli OP50; Combination - Escherichia coli OP50
521.3357__287.57	28.168	1.276e-06	5.8942	6.6359e-06	Chryseobacterium sp. CHNTR56 MYb120 - Escherichia coli OP50; Comamonas sp. 12022 MYb131 - Escherichia coli OP50; Combination - Escherichia coli OP50
239.1487__769.1	28.154	1.2803e-06	5.8927	6.6485e-06	Comamonas sp. 12022 MYb131 - Chryseobacterium sp. CHNTR56 MYb120; Chryseobacterium sp. CHNTR56 MYb120 - Escherichia coli OP50; Comamonas sp. 12022 MYb131 - Escherichia coli OP50; Combination - Escherichia coli OP50
203.2198__476.26	28.148	1.2821e-06	5.8921	6.6485e-06	Comamonas sp. 12022 MYb131 - Chryseobacterium sp. CHNTR56 MYb120; Combination - Chryseobacterium sp. CHNTR56 MYb120; Chryseobacterium sp. CHNTR56 MYb120 - Escherichia coli OP50; Comamonas sp. 12022 MYb131 - Escherichia coli OP50; Combination - Escherichia coli OP50
683.4043__370.52	28.135	1.2862e-06	5.8907	6.6543e-06	Chryseobacterium sp. CHNTR56 MYb120 - Escherichia coli OP50; Comamonas sp. 12022 MYb131 - Escherichia coli OP50; Combination - Escherichia coli OP50
247.2458__473.1	28.121	1.2905e-06	5.8892	6.6543e-06	Comamonas sp. 12022 MYb131 - Chryseobacterium sp. CHNTR56 MYb120; Combination - Chryseobacterium sp. CHNTR56 MYb120; Chryseobacterium sp. CHNTR56 MYb120 - Escherichia coli OP50; Comamonas sp. 12022 MYb131 - Escherichia coli OP50; Combination - Escherichia coli OP50
221.1171__660.01	28.111	1.2934e-06	5.8883	6.6543e-06	Chryseobacterium sp. CHNTR56 MYb120 - Escherichia coli OP50; Comamonas sp. 12022 MYb131 - Escherichia coli OP50; Combination - Escherichia coli OP50
479.0371__86.06	28.109	1.2941e-06	5.888	6.6543e-06	Chryseobacterium sp. CHNTR56 MYb120 - Comamonas sp. 12022 MYb131; Chryseobacterium sp. CHNTR56 MYb120 - Combination; Combination - Comamonas sp. 12022 MYb131; Escherichia coli OP50 - Comamonas sp. 12022 MYb131; Escherichia coli OP50 - Combination
562.8629__349.24	28.099	1.297e-06	5.887	6.6543e-06	Chryseobacterium sp. CHNTR56 MYb120 - Escherichia coli OP50; Comamonas sp. 12022 MYb131 - Escherichia coli OP50; Combination - Escherichia coli OP50
508.1436__791.81	28.093	1.299e-06	5.8864	6.6543e-06	Comamonas sp. 12022 MYb131 - Chryseobacterium sp. CHNTR56 MYb120; Chryseobacterium sp. CHNTR56 MYb120 - Escherichia coli OP50; Comamonas sp. 12022 MYb131 - Escherichia coli OP50; Combination - Escherichia coli OP50
624.8497__360.71	28.089	1.3001e-06	5.886	6.6543e-06	Chryseobacterium sp. CHNTR56 MYb120 - Escherichia coli OP50; Comamonas sp. 12022 MYb131 - Escherichia coli OP50; Combination - Escherichia coli OP50
217.1545__164.83	28.088	1.3004e-06	5.8859	6.6543e-06	Combination - Chryseobacterium sp. CHNTR56 MYb120; Chryseobacterium sp. CHNTR56 MYb120 - Escherichia coli OP50; Combination - Comamonas sp. 12022 MYb131; Comamonas sp. 12022 MYb131 - Escherichia coli OP50; Combination - Escherichia coli OP50
668.2757__277.04	28.088	1.3006e-06	5.8858	6.6543e-06	Chryseobacterium sp. CHNTR56 MYb120 - Escherichia coli OP50; Comamonas sp. 12022 MYb131 - Escherichia coli OP50; Combination - Escherichia coli OP50
249.1823__580.24	28.084	1.3017e-06	5.8855	6.6543e-06	Comamonas sp. 12022 MYb131 - Chryseobacterium sp. CHNTR56 MYb120; Chryseobacterium sp. CHNTR56 MYb120 - Escherichia coli OP50; Comamonas sp. 12022 MYb131 - Escherichia coli OP50; Combination - Escherichia coli OP50
186.2216__506.5	28.073	1.3052e-06	5.8843	6.6585e-06	Comamonas sp. 12022 MYb131 - Chryseobacterium sp. CHNTR56 MYb120; Combination - Chryseobacterium sp. CHNTR56 MYb120; Chryseobacterium sp. CHNTR56 MYb120 - Escherichia coli OP50; Comamonas sp. 12022 MYb131 - Escherichia coli OP50; Combination - Escherichia coli OP50
197.0961__610.13	28.07	1.3062e-06	5.884	6.6585e-06	Comamonas sp. 12022 MYb131 - Chryseobacterium sp. CHNTR56 MYb120; Combination - Chryseobacterium sp. CHNTR56 MYb120; Chryseobacterium sp. CHNTR56 MYb120 - Escherichia coli OP50; Comamonas sp. 12022 MYb131 - Escherichia coli OP50; Combination - Escherichia coli OP50
856.5472__338.07	28.06	1.3091e-06	5.883	6.6638e-06	Chryseobacterium sp. CHNTR56 MYb120 - Escherichia coli OP50; Comamonas sp. 12022 MYb131 - Escherichia coli OP50; Combination - Escherichia coli OP50
486.6271__379.7	28.044	1.3142e-06	5.8813	6.6802e-06	Combination - Chryseobacterium sp. CHNTR56 MYb120; Chryseobacterium sp. CHNTR56 MYb120 - Escherichia coli OP50; Comamonas sp. 12022 MYb131 - Escherichia coli OP50; Combination - Escherichia coli OP50
473.7936__335.76	28.034	1.3174e-06	5.8803	6.6872e-06	Chryseobacterium sp. CHNTR56 MYb120 - Escherichia coli OP50; Comamonas sp. 12022 MYb131 - Escherichia coli OP50; Combination - Escherichia coli OP50
438.7935__38.51	28.015	1.3231e-06	5.8784	6.7019e-06	Chryseobacterium sp. CHNTR56 MYb120 - Escherichia coli OP50; Comamonas sp. 12022 MYb131 - Escherichia coli OP50; Combination - Escherichia coli OP50
560.3387__369.64	28.008	1.3255e-06	5.8776	6.7019e-06	Chryseobacterium sp. CHNTR56 MYb120 - Escherichia coli OP50; Comamonas sp. 12022 MYb131 - Escherichia coli OP50; Combination - Escherichia coli OP50
120.0445__566.7	28	1.3281e-06	5.8768	6.7019e-06	Combination - Chryseobacterium sp. CHNTR56 MYb120; Chryseobacterium sp. CHNTR56 MYb120 - Escherichia coli OP50; Comamonas sp. 12022 MYb131 - Escherichia coli OP50; Combination - Escherichia coli OP50
516.3124__361.8	27.995	1.3296e-06	5.8763	6.7019e-06	Chryseobacterium sp. CHNTR56 MYb120 - Escherichia coli OP50; Comamonas sp. 12022 MYb131 - Escherichia coli OP50; Combination - Escherichia coli OP50
202.2165__476.19	27.995	1.3296e-06	5.8763	6.7019e-06	Comamonas sp. 12022 MYb131 - Chryseobacterium sp. CHNTR56 MYb120; Combination - Chryseobacterium sp. CHNTR56 MYb120; Chryseobacterium sp. CHNTR56 MYb120 - Escherichia coli OP50; Comamonas sp. 12022 MYb131 - Escherichia coli OP50; Combination - Escherichia coli OP50
401.7633__332.36	27.987	1.332e-06	5.8755	6.7046e-06	Chryseobacterium sp. CHNTR56 MYb120 - Escherichia coli OP50; Comamonas sp. 12022 MYb131 - Escherichia coli OP50; Combination - Escherichia coli OP50
212.201__549.64	27.972	1.3369e-06	5.8739	6.7164e-06	Comamonas sp. 12022 MYb131 - Chryseobacterium sp. CHNTR56 MYb120; Combination - Chryseobacterium sp. CHNTR56 MYb120; Chryseobacterium sp. CHNTR56 MYb120 - Escherichia coli OP50; Comamonas sp. 12022 MYb131 - Escherichia coli OP50; Combination - Escherichia coli OP50
662.3936__367.64	27.968	1.3381e-06	5.8735	6.7164e-06	Chryseobacterium sp. CHNTR56 MYb120 - Escherichia coli OP50; Comamonas sp. 12022 MYb131 - Escherichia coli OP50; Combination - Escherichia coli OP50
791.3493__162.13	27.943	1.3462e-06	5.8709	6.7433e-06	Chryseobacterium sp. CHNTR56 MYb120 - Comamonas sp. 12022 MYb131; Chryseobacterium sp. CHNTR56 MYb120 - Combination; Chryseobacterium sp. CHNTR56 MYb120 - Escherichia coli OP50; Combination - Comamonas sp. 12022 MYb131; Escherichia coli OP50 - Comamonas sp. 12022 MYb131
637.4274__825.92	27.94	1.3472e-06	5.8706	6.7433e-06	Chryseobacterium sp. CHNTR56 MYb120 - Escherichia coli OP50; Combination - Comamonas sp. 12022 MYb131; Comamonas sp. 12022 MYb131 - Escherichia coli OP50; Combination - Escherichia coli OP50
89.0602__239.5	27.925	1.3518e-06	5.8691	6.7506e-06	Chryseobacterium sp. CHNTR56 MYb120 - Escherichia coli OP50; Comamonas sp. 12022 MYb131 - Escherichia coli OP50; Combination - Escherichia coli OP50
661.4919__662.64	27.923	1.3525e-06	5.8689	6.7506e-06	Comamonas sp. 12022 MYb131 - Chryseobacterium sp. CHNTR56 MYb120; Combination - Chryseobacterium sp. CHNTR56 MYb120; Chryseobacterium sp. CHNTR56 MYb120 - Escherichia coli OP50; Comamonas sp. 12022 MYb131 - Escherichia coli OP50; Combination - Escherichia coli OP50
617.8658__360.68	27.911	1.3564e-06	5.8676	6.7506e-06	Chryseobacterium sp. CHNTR56 MYb120 - Escherichia coli OP50; Comamonas sp. 12022 MYb131 - Escherichia coli OP50; Combination - Escherichia coli OP50
173.064__76.9	27.905	1.3583e-06	5.867	6.7506e-06	Comamonas sp. 12022 MYb131 - Chryseobacterium sp. CHNTR56 MYb120; Chryseobacterium sp. CHNTR56 MYb120 - Escherichia coli OP50; Comamonas sp. 12022 MYb131 - Combination; Comamonas sp. 12022 MYb131 - Escherichia coli OP50; Combination - Escherichia coli OP50
601.4426__663.37	27.905	1.3584e-06	5.867	6.7506e-06	Comamonas sp. 12022 MYb131 - Chryseobacterium sp. CHNTR56 MYb120; Combination - Chryseobacterium sp. CHNTR56 MYb120; Chryseobacterium sp. CHNTR56 MYb120 - Escherichia coli OP50; Comamonas sp. 12022 MYb131 - Escherichia coli OP50; Combination - Escherichia coli OP50
609.6575__162.04	27.9	1.3599e-06	5.8665	6.7506e-06	Chryseobacterium sp. CHNTR56 MYb120 - Comamonas sp. 12022 MYb131; Chryseobacterium sp. CHNTR56 MYb120 - Combination; Chryseobacterium sp. CHNTR56 MYb120 - Escherichia coli OP50; Combination - Comamonas sp. 12022 MYb131; Escherichia coli OP50 - Comamonas sp. 12022 MYb131; Combination - Escherichia coli OP50
219.2146__373.57	27.881	1.3661e-06	5.8645	6.7561e-06	Comamonas sp. 12022 MYb131 - Chryseobacterium sp. CHNTR56 MYb120; Combination - Chryseobacterium sp. CHNTR56 MYb120; Chryseobacterium sp. CHNTR56 MYb120 - Escherichia coli OP50; Comamonas sp. 12022 MYb131 - Escherichia coli OP50; Combination - Escherichia coli OP50
717.4557__373.67	27.875	1.368e-06	5.8639	6.7561e-06	Chryseobacterium sp. CHNTR56 MYb120 - Escherichia coli OP50; Comamonas sp. 12022 MYb131 - Escherichia coli OP50; Combination - Escherichia coli OP50
477.9514__375.2	27.87	1.3696e-06	5.8634	6.7561e-06	Chryseobacterium sp. CHNTR56 MYb120 - Escherichia coli OP50; Comamonas sp. 12022 MYb131 - Escherichia coli OP50; Combination - Escherichia coli OP50
149.0234__690.72	27.862	1.3723e-06	5.8625	6.7561e-06	Comamonas sp. 12022 MYb131 - Chryseobacterium sp. CHNTR56 MYb120; Combination - Chryseobacterium sp. CHNTR56 MYb120; Chryseobacterium sp. CHNTR56 MYb120 - Escherichia coli OP50; Comamonas sp. 12022 MYb131 - Escherichia coli OP50; Combination - Escherichia coli OP50
372.2925__762.54	27.858	1.3735e-06	5.8622	6.7561e-06	Comamonas sp. 12022 MYb131 - Chryseobacterium sp. CHNTR56 MYb120; Combination - Chryseobacterium sp. CHNTR56 MYb120; Chryseobacterium sp. CHNTR56 MYb120 - Escherichia coli OP50; Comamonas sp. 12022 MYb131 - Escherichia coli OP50; Combination - Escherichia coli OP50
656.7299__37.7	27.854	1.3748e-06	5.8618	6.7561e-06	Comamonas sp. 12022 MYb131 - Chryseobacterium sp. CHNTR56 MYb120; Combination - Chryseobacterium sp. CHNTR56 MYb120; Chryseobacterium sp. CHNTR56 MYb120 - Escherichia coli OP50; Comamonas sp. 12022 MYb131 - Escherichia coli OP50; Combination - Escherichia coli OP50
444.0147__64.34	27.854	1.3749e-06	5.8617	6.7561e-06	Comamonas sp. 12022 MYb131 - Chryseobacterium sp. CHNTR56 MYb120; Combination - Chryseobacterium sp. CHNTR56 MYb120; Escherichia coli OP50 - Chryseobacterium sp. CHNTR56 MYb120
509.8078__344.18	27.851	1.376e-06	5.8614	6.7561e-06	Chryseobacterium sp. CHNTR56 MYb120 - Escherichia coli OP50; Comamonas sp. 12022 MYb131 - Escherichia coli OP50; Combination - Escherichia coli OP50
251.1769__651.58	27.815	1.3879e-06	5.8576	6.8054e-06	Comamonas sp. 12022 MYb131 - Chryseobacterium sp. CHNTR56 MYb120; Chryseobacterium sp. CHNTR56 MYb120 - Escherichia coli OP50; Comamonas sp. 12022 MYb131 - Escherichia coli OP50; Combination - Escherichia coli OP50
186.2216__575.15	27.793	1.3952e-06	5.8554	6.8246e-06	Comamonas sp. 12022 MYb131 - Chryseobacterium sp. CHNTR56 MYb120; Chryseobacterium sp. CHNTR56 MYb120 - Escherichia coli OP50; Comamonas sp. 12022 MYb131 - Escherichia coli OP50; Combination - Escherichia coli OP50
250.9999__547.52	27.791	1.3956e-06	5.8552	6.8246e-06	Comamonas sp. 12022 MYb131 - Chryseobacterium sp. CHNTR56 MYb120; Combination - Chryseobacterium sp. CHNTR56 MYb120; Chryseobacterium sp. CHNTR56 MYb120 - Escherichia coli OP50; Comamonas sp. 12022 MYb131 - Escherichia coli OP50; Combination - Escherichia coli OP50
616.3483__360.59	27.78	1.3995e-06	5.854	6.8345e-06	Chryseobacterium sp. CHNTR56 MYb120 - Escherichia coli OP50; Comamonas sp. 12022 MYb131 - Escherichia coli OP50; Combination - Escherichia coli OP50
658.3699__312.55	27.761	1.4058e-06	5.8521	6.8413e-06	Chryseobacterium sp. CHNTR56 MYb120 - Escherichia coli OP50; Comamonas sp. 12022 MYb131 - Escherichia coli OP50; Combination - Escherichia coli OP50
461.7811__343.56	27.758	1.4068e-06	5.8518	6.8413e-06	Chryseobacterium sp. CHNTR56 MYb120 - Escherichia coli OP50; Comamonas sp. 12022 MYb131 - Escherichia coli OP50; Combination - Escherichia coli OP50
718.3698__319.74	27.751	1.4092e-06	5.851	6.8413e-06	Chryseobacterium sp. CHNTR56 MYb120 - Escherichia coli OP50; Comamonas sp. 12022 MYb131 - Escherichia coli OP50; Combination - Escherichia coli OP50
280.0965__508.75	27.749	1.4098e-06	5.8508	6.8413e-06	Comamonas sp. 12022 MYb131 - Chryseobacterium sp. CHNTR56 MYb120; Combination - Chryseobacterium sp. CHNTR56 MYb120; Chryseobacterium sp. CHNTR56 MYb120 - Escherichia coli OP50; Comamonas sp. 12022 MYb131 - Escherichia coli OP50; Combination - Escherichia coli OP50
137.1325__516.61	27.739	1.4131e-06	5.8498	6.8413e-06	Chryseobacterium sp. CHNTR56 MYb120 - Escherichia coli OP50; Comamonas sp. 12022 MYb131 - Escherichia coli OP50; Combination - Escherichia coli OP50
457.6106__373.93	27.734	1.4149e-06	5.8493	6.8413e-06	Chryseobacterium sp. CHNTR56 MYb120 - Escherichia coli OP50; Comamonas sp. 12022 MYb131 - Escherichia coli OP50; Combination - Escherichia coli OP50
449.1487__487.95	27.73	1.4164e-06	5.8488	6.8413e-06	Comamonas sp. 12022 MYb131 - Chryseobacterium sp. CHNTR56 MYb120; Chryseobacterium sp. CHNTR56 MYb120 - Escherichia coli OP50; Comamonas sp. 12022 MYb131 - Combination; Comamonas sp. 12022 MYb131 - Escherichia coli OP50; Combination - Escherichia coli OP50
268.0632__339.9	27.728	1.4169e-06	5.8487	6.8413e-06	Comamonas sp. 12022 MYb131 - Chryseobacterium sp. CHNTR56 MYb120; Combination - Chryseobacterium sp. CHNTR56 MYb120; Chryseobacterium sp. CHNTR56 MYb120 - Escherichia coli OP50; Comamonas sp. 12022 MYb131 - Escherichia coli OP50; Combination - Escherichia coli OP50
222.8886__38.33	27.725	1.418e-06	5.8483	6.8413e-06	Comamonas sp. 12022 MYb131 - Chryseobacterium sp. CHNTR56 MYb120; Combination - Chryseobacterium sp. CHNTR56 MYb120; Chryseobacterium sp. CHNTR56 MYb120 - Escherichia coli OP50; Comamonas sp. 12022 MYb131 - Escherichia coli OP50; Combination - Escherichia coli OP50
211.1804__392.77	27.697	1.4276e-06	5.8454	6.8649e-06	Chryseobacterium sp. CHNTR56 MYb120 - Escherichia coli OP50; Comamonas sp. 12022 MYb131 - Escherichia coli OP50; Combination - Escherichia coli OP50
301.0753__508.65	27.695	1.4282e-06	5.8452	6.8649e-06	Comamonas sp. 12022 MYb131 - Chryseobacterium sp. CHNTR56 MYb120; Combination - Chryseobacterium sp. CHNTR56 MYb120; Chryseobacterium sp. CHNTR56 MYb120 - Escherichia coli OP50; Comamonas sp. 12022 MYb131 - Escherichia coli OP50; Combination - Escherichia coli OP50
717.4627__555.78	27.694	1.4286e-06	5.8451	6.8649e-06	Comamonas sp. 12022 MYb131 - Chryseobacterium sp. CHNTR56 MYb120; Chryseobacterium sp. CHNTR56 MYb120 - Escherichia coli OP50; Comamonas sp. 12022 MYb131 - Escherichia coli OP50; Combination - Escherichia coli OP50
241.2272__592.45	27.678	1.4341e-06	5.8434	6.8822e-06	Comamonas sp. 12022 MYb131 - Chryseobacterium sp. CHNTR56 MYb120; Combination - Chryseobacterium sp. CHNTR56 MYb120; Chryseobacterium sp. CHNTR56 MYb120 - Escherichia coli OP50; Comamonas sp. 12022 MYb131 - Escherichia coli OP50; Combination - Escherichia coli OP50
600.3828__373.17	27.663	1.439e-06	5.8419	6.8967e-06	Combination - Chryseobacterium sp. CHNTR56 MYb120; Chryseobacterium sp. CHNTR56 MYb120 - Escherichia coli OP50; Comamonas sp. 12022 MYb131 - Escherichia coli OP50; Combination - Escherichia coli OP50
413.3233__818.56	27.655	1.4418e-06	5.8411	6.9008e-06	Comamonas sp. 12022 MYb131 - Chryseobacterium sp. CHNTR56 MYb120; Combination - Chryseobacterium sp. CHNTR56 MYb120; Chryseobacterium sp. CHNTR56 MYb120 - Escherichia coli OP50; Comamonas sp. 12022 MYb131 - Escherichia coli OP50; Combination - Escherichia coli OP50
134.0602__62	27.649	1.4439e-06	5.8405	6.9014e-06	Chryseobacterium sp. CHNTR56 MYb120 - Escherichia coli OP50; Comamonas sp. 12022 MYb131 - Escherichia coli OP50; Combination - Escherichia coli OP50
140.0106__503.74	27.642	1.4466e-06	5.8397	6.9052e-06	Comamonas sp. 12022 MYb131 - Chryseobacterium sp. CHNTR56 MYb120; Combination - Chryseobacterium sp. CHNTR56 MYb120; Chryseobacterium sp. CHNTR56 MYb120 - Escherichia coli OP50; Comamonas sp. 12022 MYb131 - Escherichia coli OP50; Combination - Escherichia coli OP50
445.1196__882.82	27.624	1.4529e-06	5.8378	6.9139e-06	Comamonas sp. 12022 MYb131 - Chryseobacterium sp. CHNTR56 MYb120; Chryseobacterium sp. CHNTR56 MYb120 - Escherichia coli OP50; Comamonas sp. 12022 MYb131 - Escherichia coli OP50; Combination - Escherichia coli OP50
371.0468__440.81	27.62	1.4539e-06	5.8375	6.9139e-06	Chryseobacterium sp. CHNTR56 MYb120 - Escherichia coli OP50; Comamonas sp. 12022 MYb131 - Escherichia coli OP50; Combination - Escherichia coli OP50
278.2323__393.63	27.62	1.4541e-06	5.8374	6.9139e-06	Comamonas sp. 12022 MYb131 - Chryseobacterium sp. CHNTR56 MYb120; Combination - Chryseobacterium sp. CHNTR56 MYb120; Chryseobacterium sp. CHNTR56 MYb120 - Escherichia coli OP50; Comamonas sp. 12022 MYb131 - Escherichia coli OP50; Combination - Escherichia coli OP50
682.9018__370.81	27.597	1.4622e-06	5.835	6.943e-06	Chryseobacterium sp. CHNTR56 MYb120 - Escherichia coli OP50; Comamonas sp. 12022 MYb131 - Escherichia coli OP50; Combination - Escherichia coli OP50
295.091__487.14	27.585	1.4662e-06	5.8338	6.9435e-06	Comamonas sp. 12022 MYb131 - Chryseobacterium sp. CHNTR56 MYb120; Chryseobacterium sp. CHNTR56 MYb120 - Escherichia coli OP50; Comamonas sp. 12022 MYb131 - Escherichia coli OP50; Combination - Escherichia coli OP50
206.0894__694.71	27.577	1.4694e-06	5.8329	6.9435e-06	Comamonas sp. 12022 MYb131 - Chryseobacterium sp. CHNTR56 MYb120; Chryseobacterium sp. CHNTR56 MYb120 - Escherichia coli OP50; Comamonas sp. 12022 MYb131 - Escherichia coli OP50; Combination - Escherichia coli OP50
249.1847__656.11	27.571	1.4712e-06	5.8323	6.9435e-06	Comamonas sp. 12022 MYb131 - Chryseobacterium sp. CHNTR56 MYb120; Combination - Chryseobacterium sp. CHNTR56 MYb120; Chryseobacterium sp. CHNTR56 MYb120 - Escherichia coli OP50; Comamonas sp. 12022 MYb131 - Escherichia coli OP50; Combination - Escherichia coli OP50
673.4365__554.98	27.571	1.4715e-06	5.8322	6.9435e-06	Chryseobacterium sp. CHNTR56 MYb120 - Escherichia coli OP50; Comamonas sp. 12022 MYb131 - Escherichia coli OP50; Combination - Escherichia coli OP50
814.3333__276.55	27.569	1.4719e-06	5.8321	6.9435e-06	Chryseobacterium sp. CHNTR56 MYb120 - Escherichia coli OP50; Comamonas sp. 12022 MYb131 - Escherichia coli OP50; Combination - Escherichia coli OP50
505.6399__379.72	27.56	1.4752e-06	5.8311	6.9498e-06	Combination - Chryseobacterium sp. CHNTR56 MYb120; Chryseobacterium sp. CHNTR56 MYb120 - Escherichia coli OP50; Comamonas sp. 12022 MYb131 - Escherichia coli OP50; Combination - Escherichia coli OP50
260.1337__406.82	27.553	1.4777e-06	5.8304	6.9526e-06	Chryseobacterium sp. CHNTR56 MYb120 - Escherichia coli OP50; Comamonas sp. 12022 MYb131 - Escherichia coli OP50; Combination - Escherichia coli OP50
107.0706__330.72	27.533	1.485e-06	5.8283	6.9776e-06	Combination - Chryseobacterium sp. CHNTR56 MYb120; Chryseobacterium sp. CHNTR56 MYb120 - Escherichia coli OP50; Comamonas sp. 12022 MYb131 - Escherichia coli OP50; Combination - Escherichia coli OP50
586.3085__247.59	27.523	1.4883e-06	5.8273	6.9815e-06	Chryseobacterium sp. CHNTR56 MYb120 - Escherichia coli OP50; Comamonas sp. 12022 MYb131 - Escherichia coli OP50; Combination - Escherichia coli OP50
598.3902__352.97	27.52	1.4897e-06	5.8269	6.9815e-06	Chryseobacterium sp. CHNTR56 MYb120 - Escherichia coli OP50; Comamonas sp. 12022 MYb131 - Escherichia coli OP50; Combination - Escherichia coli OP50
75.4901__319.57	27.513	1.492e-06	5.8262	6.9836e-06	Chryseobacterium sp. CHNTR56 MYb120 - Escherichia coli OP50; Comamonas sp. 12022 MYb131 - Escherichia coli OP50; Combination - Escherichia coli OP50
109.0651__439.17	27.504	1.4954e-06	5.8253	6.9854e-06	Comamonas sp. 12022 MYb131 - Chryseobacterium sp. CHNTR56 MYb120; Chryseobacterium sp. CHNTR56 MYb120 - Escherichia coli OP50; Comamonas sp. 12022 MYb131 - Escherichia coli OP50; Combination - Escherichia coli OP50
81.0705__307.13	27.496	1.4982e-06	5.8244	6.9854e-06	Comamonas sp. 12022 MYb131 - Chryseobacterium sp. CHNTR56 MYb120; Chryseobacterium sp. CHNTR56 MYb120 - Escherichia coli OP50; Comamonas sp. 12022 MYb131 - Escherichia coli OP50; Combination - Escherichia coli OP50
705.5189__661.69	27.479	1.5041e-06	5.8227	6.9854e-06	Comamonas sp. 12022 MYb131 - Chryseobacterium sp. CHNTR56 MYb120; Combination - Chryseobacterium sp. CHNTR56 MYb120; Chryseobacterium sp. CHNTR56 MYb120 - Escherichia coli OP50; Comamonas sp. 12022 MYb131 - Escherichia coli OP50; Combination - Escherichia coli OP50
679.4108__319.75	27.469	1.508e-06	5.8216	6.9854e-06	Chryseobacterium sp. CHNTR56 MYb120 - Escherichia coli OP50; Comamonas sp. 12022 MYb131 - Escherichia coli OP50; Combination - Escherichia coli OP50
436.7746__343.4	27.468	1.5081e-06	5.8216	6.9854e-06	Chryseobacterium sp. CHNTR56 MYb120 - Escherichia coli OP50; Comamonas sp. 12022 MYb131 - Escherichia coli OP50; Combination - Escherichia coli OP50
545.4025__800.67	27.459	1.5115e-06	5.8206	6.9854e-06	Comamonas sp. 12022 MYb131 - Chryseobacterium sp. CHNTR56 MYb120; Combination - Chryseobacterium sp. CHNTR56 MYb120; Chryseobacterium sp. CHNTR56 MYb120 - Escherichia coli OP50; Comamonas sp. 12022 MYb131 - Escherichia coli OP50; Combination - Escherichia coli OP50
368.3004__579.44	27.449	1.5153e-06	5.8195	6.9854e-06	Chryseobacterium sp. CHNTR56 MYb120 - Escherichia coli OP50; Comamonas sp. 12022 MYb131 - Escherichia coli OP50; Combination - Escherichia coli OP50
663.8996__370.72	27.447	1.5161e-06	5.8193	6.9854e-06	Chryseobacterium sp. CHNTR56 MYb120 - Escherichia coli OP50; Comamonas sp. 12022 MYb131 - Escherichia coli OP50; Combination - Escherichia coli OP50
73.0407__312.55	27.439	1.519e-06	5.8185	6.9854e-06	Chryseobacterium sp. CHNTR56 MYb120 - Escherichia coli OP50; Comamonas sp. 12022 MYb131 - Escherichia coli OP50; Combination - Escherichia coli OP50
669.2792__276.58	27.439	1.519e-06	5.8184	6.9854e-06	Chryseobacterium sp. CHNTR56 MYb120 - Escherichia coli OP50; Comamonas sp. 12022 MYb131 - Escherichia coli OP50; Combination - Escherichia coli OP50
219.1743__625.45	27.437	1.5197e-06	5.8182	6.9854e-06	Comamonas sp. 12022 MYb131 - Chryseobacterium sp. CHNTR56 MYb120; Combination - Chryseobacterium sp. CHNTR56 MYb120; Chryseobacterium sp. CHNTR56 MYb120 - Escherichia coli OP50; Comamonas sp. 12022 MYb131 - Escherichia coli OP50; Combination - Escherichia coli OP50
630.362__305.47	27.433	1.5211e-06	5.8178	6.9854e-06	Chryseobacterium sp. CHNTR56 MYb120 - Escherichia coli OP50; Comamonas sp. 12022 MYb131 - Escherichia coli OP50; Combination - Escherichia coli OP50
617.4658__663.62	27.422	1.5253e-06	5.8166	6.9854e-06	Comamonas sp. 12022 MYb131 - Chryseobacterium sp. CHNTR56 MYb120; Combination - Chryseobacterium sp. CHNTR56 MYb120; Chryseobacterium sp. CHNTR56 MYb120 - Escherichia coli OP50; Comamonas sp. 12022 MYb131 - Escherichia coli OP50; Combination - Escherichia coli OP50
393.0859__487.92	27.421	1.5254e-06	5.8166	6.9854e-06	Comamonas sp. 12022 MYb131 - Chryseobacterium sp. CHNTR56 MYb120; Chryseobacterium sp. CHNTR56 MYb120 - Escherichia coli OP50; Comamonas sp. 12022 MYb131 - Combination; Comamonas sp. 12022 MYb131 - Escherichia coli OP50; Combination - Escherichia coli OP50
685.274__276.26	27.421	1.5255e-06	5.8166	6.9854e-06	Chryseobacterium sp. CHNTR56 MYb120 - Escherichia coli OP50; Comamonas sp. 12022 MYb131 - Escherichia coli OP50; Combination - Escherichia coli OP50
142.0777__426.42	27.412	1.5288e-06	5.8157	6.9854e-06	Chryseobacterium sp. CHNTR56 MYb120 - Escherichia coli OP50; Comamonas sp. 12022 MYb131 - Escherichia coli OP50; Combination - Escherichia coli OP50
380.2514__326.22	27.41	1.5297e-06	5.8154	6.9854e-06	Chryseobacterium sp. CHNTR56 MYb120 - Escherichia coli OP50; Comamonas sp. 12022 MYb131 - Escherichia coli OP50; Combination - Escherichia coli OP50
412.0428__50.68	27.409	1.53e-06	5.8153	6.9854e-06	Chryseobacterium sp. CHNTR56 MYb120 - Comamonas sp. 12022 MYb131; Chryseobacterium sp. CHNTR56 MYb120 - Combination; Chryseobacterium sp. CHNTR56 MYb120 - Escherichia coli OP50
568.8532__369.62	27.408	1.5303e-06	5.8152	6.9854e-06	Chryseobacterium sp. CHNTR56 MYb120 - Escherichia coli OP50; Comamonas sp. 12022 MYb131 - Escherichia coli OP50; Combination - Escherichia coli OP50
793.5708__659.83	27.406	1.5312e-06	5.815	6.9854e-06	Combination - Chryseobacterium sp. CHNTR56 MYb120; Chryseobacterium sp. CHNTR56 MYb120 - Escherichia coli OP50; Comamonas sp. 12022 MYb131 - Escherichia coli OP50; Combination - Escherichia coli OP50
916.5685__348.41	27.387	1.5381e-06	5.813	6.9917e-06	Chryseobacterium sp. CHNTR56 MYb120 - Escherichia coli OP50; Comamonas sp. 12022 MYb131 - Escherichia coli OP50; Combination - Escherichia coli OP50
235.2095__387.84	27.382	1.5401e-06	5.8125	6.9917e-06	Comamonas sp. 12022 MYb131 - Chryseobacterium sp. CHNTR56 MYb120; Combination - Chryseobacterium sp. CHNTR56 MYb120; Chryseobacterium sp. CHNTR56 MYb120 - Escherichia coli OP50; Comamonas sp. 12022 MYb131 - Escherichia coli OP50; Combination - Escherichia coli OP50
232.2544__570.44	27.38	1.5406e-06	5.8123	6.9917e-06	Comamonas sp. 12022 MYb131 - Chryseobacterium sp. CHNTR56 MYb120; Chryseobacterium sp. CHNTR56 MYb120 - Escherichia coli OP50; Comamonas sp. 12022 MYb131 - Escherichia coli OP50; Combination - Escherichia coli OP50
263.2408__484.28	27.369	1.5447e-06	5.8112	6.9917e-06	Comamonas sp. 12022 MYb131 - Chryseobacterium sp. CHNTR56 MYb120; Combination - Chryseobacterium sp. CHNTR56 MYb120; Chryseobacterium sp. CHNTR56 MYb120 - Escherichia coli OP50; Comamonas sp. 12022 MYb131 - Escherichia coli OP50; Combination - Escherichia coli OP50
767.463__332.32	27.366	1.5461e-06	5.8108	6.9917e-06	Chryseobacterium sp. CHNTR56 MYb120 - Escherichia coli OP50; Comamonas sp. 12022 MYb131 - Escherichia coli OP50; Combination - Escherichia coli OP50
301.1291__296.31	27.363	1.547e-06	5.8105	6.9917e-06	Chryseobacterium sp. CHNTR56 MYb120 - Escherichia coli OP50; Comamonas sp. 12022 MYb131 - Escherichia coli OP50; Combination - Escherichia coli OP50
686.5042__703.98	27.353	1.5506e-06	5.8095	6.9917e-06	Combination - Chryseobacterium sp. CHNTR56 MYb120; Chryseobacterium sp. CHNTR56 MYb120 - Escherichia coli OP50; Comamonas sp. 12022 MYb131 - Escherichia coli OP50; Combination - Escherichia coli OP50
449.8285__657.97	27.351	1.5516e-06	5.8092	6.9917e-06	Combination - Chryseobacterium sp. CHNTR56 MYb120; Chryseobacterium sp. CHNTR56 MYb120 - Escherichia coli OP50; Comamonas sp. 12022 MYb131 - Escherichia coli OP50; Combination - Escherichia coli OP50
486.9616__379.64	27.35	1.552e-06	5.8091	6.9917e-06	Combination - Chryseobacterium sp. CHNTR56 MYb120; Chryseobacterium sp. CHNTR56 MYb120 - Escherichia coli OP50; Comamonas sp. 12022 MYb131 - Escherichia coli OP50; Combination - Escherichia coli OP50
472.2876__353.09	27.347	1.553e-06	5.8088	6.9917e-06	Chryseobacterium sp. CHNTR56 MYb120 - Escherichia coli OP50; Comamonas sp. 12022 MYb131 - Escherichia coli OP50; Combination - Escherichia coli OP50
639.8788__364.18	27.345	1.5539e-06	5.8086	6.9917e-06	Chryseobacterium sp. CHNTR56 MYb120 - Escherichia coli OP50; Comamonas sp. 12022 MYb131 - Escherichia coli OP50; Combination - Escherichia coli OP50
186.1854__391.5	27.318	1.5639e-06	5.8058	7.0168e-06	Comamonas sp. 12022 MYb131 - Chryseobacterium sp. CHNTR56 MYb120; Combination - Chryseobacterium sp. CHNTR56 MYb120; Chryseobacterium sp. CHNTR56 MYb120 - Escherichia coli OP50; Comamonas sp. 12022 MYb131 - Escherichia coli OP50; Combination - Escherichia coli OP50
260.6095__630.14	27.314	1.5656e-06	5.8053	7.0168e-06	Chryseobacterium sp. CHNTR56 MYb120 - Comamonas sp. 12022 MYb131; Combination - Comamonas sp. 12022 MYb131; Escherichia coli OP50 - Comamonas sp. 12022 MYb131
82.0577__223.45	27.311	1.5667e-06	5.805	7.0168e-06	Chryseobacterium sp. CHNTR56 MYb120 - Escherichia coli OP50; Comamonas sp. 12022 MYb131 - Escherichia coli OP50; Combination - Escherichia coli OP50
161.0646__223.33	27.308	1.5677e-06	5.8047	7.0168e-06	Comamonas sp. 12022 MYb131 - Chryseobacterium sp. CHNTR56 MYb120; Combination - Chryseobacterium sp. CHNTR56 MYb120; Chryseobacterium sp. CHNTR56 MYb120 - Escherichia coli OP50; Comamonas sp. 12022 MYb131 - Escherichia coli OP50; Combination - Escherichia coli OP50
575.4129__763.06	27.304	1.5692e-06	5.8043	7.0168e-06	Comamonas sp. 12022 MYb131 - Chryseobacterium sp. CHNTR56 MYb120; Combination - Chryseobacterium sp. CHNTR56 MYb120; Chryseobacterium sp. CHNTR56 MYb120 - Escherichia coli OP50; Comamonas sp. 12022 MYb131 - Escherichia coli OP50; Combination - Escherichia coli OP50
306.5989__479.75	27.285	1.5764e-06	5.8023	7.0402e-06	Comamonas sp. 12022 MYb131 - Chryseobacterium sp. CHNTR56 MYb120; Chryseobacterium sp. CHNTR56 MYb120 - Escherichia coli OP50; Comamonas sp. 12022 MYb131 - Combination; Comamonas sp. 12022 MYb131 - Escherichia coli OP50; Combination - Escherichia coli OP50
607.3662__553	27.258	1.5871e-06	5.7994	7.0776e-06	Chryseobacterium sp. CHNTR56 MYb120 - Escherichia coli OP50; Comamonas sp. 12022 MYb131 - Escherichia coli OP50; Combination - Escherichia coli OP50
447.7654__343.33	27.253	1.5887e-06	5.7989	7.0776e-06	Chryseobacterium sp. CHNTR56 MYb120 - Escherichia coli OP50; Comamonas sp. 12022 MYb131 - Escherichia coli OP50; Combination - Escherichia coli OP50
159.0837__369.03	27.244	1.5922e-06	5.798	7.0844e-06	Chryseobacterium sp. CHNTR56 MYb120 - Escherichia coli OP50; Comamonas sp. 12022 MYb131 - Escherichia coli OP50; Combination - Escherichia coli OP50
695.4184__554.99	27.234	1.5963e-06	5.7969	7.0938e-06	Chryseobacterium sp. CHNTR56 MYb120 - Escherichia coli OP50; Comamonas sp. 12022 MYb131 - Escherichia coli OP50; Combination - Escherichia coli OP50
778.5156__556.58	27.227	1.599e-06	5.7962	7.0969e-06	Combination - Chryseobacterium sp. CHNTR56 MYb120; Chryseobacterium sp. CHNTR56 MYb120 - Escherichia coli OP50; Comamonas sp. 12022 MYb131 - Escherichia coli OP50; Combination - Escherichia coli OP50
783.4707__556.55	27.22	1.6017e-06	5.7954	7.1002e-06	Comamonas sp. 12022 MYb131 - Chryseobacterium sp. CHNTR56 MYb120; Combination - Chryseobacterium sp. CHNTR56 MYb120; Chryseobacterium sp. CHNTR56 MYb120 - Escherichia coli OP50; Comamonas sp. 12022 MYb131 - Escherichia coli OP50; Combination - Escherichia coli OP50
291.1184__64.17	27.177	1.6185e-06	5.7909	7.1659e-06	Comamonas sp. 12022 MYb131 - Chryseobacterium sp. CHNTR56 MYb120; Combination - Chryseobacterium sp. CHNTR56 MYb120; Escherichia coli OP50 - Chryseobacterium sp. CHNTR56 MYb120; Escherichia coli OP50 - Comamonas sp. 12022 MYb131; Escherichia coli OP50 - Combination
198.1854__603.44	27.168	1.6222e-06	5.7899	7.1733e-06	Chryseobacterium sp. CHNTR56 MYb120 - Escherichia coli OP50; Comamonas sp. 12022 MYb131 - Escherichia coli OP50; Combination - Escherichia coli OP50
412.3266__580.78	27.134	1.6357e-06	5.7863	7.2243e-06	Chryseobacterium sp. CHNTR56 MYb120 - Escherichia coli OP50; Comamonas sp. 12022 MYb131 - Escherichia coli OP50; Combination - Escherichia coli OP50
115.1119__437.32	27.118	1.642e-06	5.7846	7.2291e-06	Comamonas sp. 12022 MYb131 - Chryseobacterium sp. CHNTR56 MYb120; Chryseobacterium sp. CHNTR56 MYb120 - Escherichia coli OP50; Comamonas sp. 12022 MYb131 - Escherichia coli OP50; Combination - Escherichia coli OP50
308.2792__670.02	27.116	1.6427e-06	5.7845	7.2291e-06	Chryseobacterium sp. CHNTR56 MYb120 - Escherichia coli OP50; Comamonas sp. 12022 MYb131 - Escherichia coli OP50; Combination - Escherichia coli OP50
292.2751__576.41	27.116	1.6428e-06	5.7844	7.2291e-06	Comamonas sp. 12022 MYb131 - Chryseobacterium sp. CHNTR56 MYb120; Chryseobacterium sp. CHNTR56 MYb120 - Escherichia coli OP50; Comamonas sp. 12022 MYb131 - Escherichia coli OP50; Combination - Escherichia coli OP50
303.3083__637.23	27.096	1.651e-06	5.7823	7.2563e-06	Comamonas sp. 12022 MYb131 - Chryseobacterium sp. CHNTR56 MYb120; Chryseobacterium sp. CHNTR56 MYb120 - Escherichia coli OP50; Comamonas sp. 12022 MYb131 - Escherichia coli OP50; Combination - Escherichia coli OP50
573.4396__664.54	27.084	1.6555e-06	5.7811	7.2672e-06	Comamonas sp. 12022 MYb131 - Chryseobacterium sp. CHNTR56 MYb120; Combination - Chryseobacterium sp. CHNTR56 MYb120; Chryseobacterium sp. CHNTR56 MYb120 - Escherichia coli OP50; Comamonas sp. 12022 MYb131 - Escherichia coli OP50; Combination - Escherichia coli OP50
373.2324__253.3	27.077	1.6586e-06	5.7803	7.2719e-06	Chryseobacterium sp. CHNTR56 MYb120 - Escherichia coli OP50; Comamonas sp. 12022 MYb131 - Escherichia coli OP50; Combination - Escherichia coli OP50
536.1549__471.02	27.067	1.6625e-06	5.7792	7.2802e-06	Comamonas sp. 12022 MYb131 - Chryseobacterium sp. CHNTR56 MYb120; Chryseobacterium sp. CHNTR56 MYb120 - Escherichia coli OP50; Comamonas sp. 12022 MYb131 - Escherichia coli OP50; Combination - Escherichia coli OP50
201.1726__659.96	27.054	1.6678e-06	5.7778	7.2947e-06	Chryseobacterium sp. CHNTR56 MYb120 - Escherichia coli OP50; Comamonas sp. 12022 MYb131 - Escherichia coli OP50; Combination - Escherichia coli OP50
701.4677__627.86	27.034	1.6758e-06	5.7758	7.3182e-06	Comamonas sp. 12022 MYb131 - Chryseobacterium sp. CHNTR56 MYb120; Combination - Chryseobacterium sp. CHNTR56 MYb120; Chryseobacterium sp. CHNTR56 MYb120 - Escherichia coli OP50; Comamonas sp. 12022 MYb131 - Escherichia coli OP50; Combination - Escherichia coli OP50
433.2834__266.27	27.026	1.6794e-06	5.7749	7.3182e-06	Chryseobacterium sp. CHNTR56 MYb120 - Escherichia coli OP50; Comamonas sp. 12022 MYb131 - Escherichia coli OP50; Combination - Escherichia coli OP50
694.9413__371.02	27.023	1.6806e-06	5.7745	7.3182e-06	Chryseobacterium sp. CHNTR56 MYb120 - Escherichia coli OP50; Comamonas sp. 12022 MYb131 - Escherichia coli OP50; Combination - Escherichia coli OP50
750.5472__660.62	27.017	1.683e-06	5.7739	7.3182e-06	Combination - Chryseobacterium sp. CHNTR56 MYb120; Chryseobacterium sp. CHNTR56 MYb120 - Escherichia coli OP50; Comamonas sp. 12022 MYb131 - Escherichia coli OP50; Combination - Escherichia coli OP50
726.4743__319.75	27.016	1.6833e-06	5.7738	7.3182e-06	Chryseobacterium sp. CHNTR56 MYb120 - Escherichia coli OP50; Comamonas sp. 12022 MYb131 - Escherichia coli OP50; Combination - Escherichia coli OP50
459.2895__348.37	27.006	1.6875e-06	5.7728	7.3217e-06	Chryseobacterium sp. CHNTR56 MYb120 - Escherichia coli OP50; Comamonas sp. 12022 MYb131 - Escherichia coli OP50; Combination - Escherichia coli OP50
628.4008__360.59	27.004	1.6882e-06	5.7726	7.3217e-06	Chryseobacterium sp. CHNTR56 MYb120 - Escherichia coli OP50; Comamonas sp. 12022 MYb131 - Escherichia coli OP50; Combination - Escherichia coli OP50
416.2491__266.86	26.992	1.6931e-06	5.7713	7.328e-06	Chryseobacterium sp. CHNTR56 MYb120 - Escherichia coli OP50; Comamonas sp. 12022 MYb131 - Escherichia coli OP50; Combination - Escherichia coli OP50
171.1253__277.86	26.991	1.6937e-06	5.7712	7.328e-06	Chryseobacterium sp. CHNTR56 MYb120 - Escherichia coli OP50; Comamonas sp. 12022 MYb131 - Escherichia coli OP50; Combination - Escherichia coli OP50
332.1815__119.54	26.984	1.6966e-06	5.7704	7.3316e-06	Comamonas sp. 12022 MYb131 - Chryseobacterium sp. CHNTR56 MYb120; Chryseobacterium sp. CHNTR56 MYb120 - Escherichia coli OP50; Comamonas sp. 12022 MYb131 - Escherichia coli OP50; Combination - Escherichia coli OP50
659.3724__312.55	26.968	1.7032e-06	5.7687	7.3513e-06	Chryseobacterium sp. CHNTR56 MYb120 - Escherichia coli OP50; Comamonas sp. 12022 MYb131 - Escherichia coli OP50; Combination - Escherichia coli OP50
717.3665__319.77	26.952	1.7099e-06	5.767	7.363e-06	Chryseobacterium sp. CHNTR56 MYb120 - Escherichia coli OP50; Comamonas sp. 12022 MYb131 - Escherichia coli OP50; Combination - Escherichia coli OP50
133.0859__223.85	26.952	1.71e-06	5.767	7.363e-06	Comamonas sp. 12022 MYb131 - Chryseobacterium sp. CHNTR56 MYb120; Combination - Chryseobacterium sp. CHNTR56 MYb120; Chryseobacterium sp. CHNTR56 MYb120 - Escherichia coli OP50; Comamonas sp. 12022 MYb131 - Escherichia coli OP50; Combination - Escherichia coli OP50
638.4217__305.19	26.933	1.7178e-06	5.765	7.3862e-06	Chryseobacterium sp. CHNTR56 MYb120 - Escherichia coli OP50; Comamonas sp. 12022 MYb131 - Escherichia coli OP50; Combination - Escherichia coli OP50
309.1904__239.53	26.929	1.7195e-06	5.7646	7.3862e-06	Chryseobacterium sp. CHNTR56 MYb120 - Escherichia coli OP50; Comamonas sp. 12022 MYb131 - Escherichia coli OP50; Combination - Escherichia coli OP50
619.3539__360.93	26.913	1.7263e-06	5.7629	7.4065e-06	Chryseobacterium sp. CHNTR56 MYb120 - Escherichia coli OP50; Comamonas sp. 12022 MYb131 - Escherichia coli OP50; Combination - Escherichia coli OP50
639.4251__304.64	26.893	1.735e-06	5.7607	7.4267e-06	Chryseobacterium sp. CHNTR56 MYb120 - Escherichia coli OP50; Comamonas sp. 12022 MYb131 - Escherichia coli OP50; Combination - Escherichia coli OP50
285.2035__575.67	26.881	1.7402e-06	5.7594	7.4267e-06	Chryseobacterium sp. CHNTR56 MYb120 - Escherichia coli OP50; Comamonas sp. 12022 MYb131 - Escherichia coli OP50; Combination - Escherichia coli OP50
547.3417__361.66	26.878	1.7414e-06	5.7591	7.4267e-06	Chryseobacterium sp. CHNTR56 MYb120 - Escherichia coli OP50; Comamonas sp. 12022 MYb131 - Escherichia coli OP50; Combination - Escherichia coli OP50
477.7657__348.44	26.876	1.7424e-06	5.7589	7.4267e-06	Chryseobacterium sp. CHNTR56 MYb120 - Escherichia coli OP50; Comamonas sp. 12022 MYb131 - Escherichia coli OP50; Combination - Escherichia coli OP50
72.7479__37.53	26.865	1.7469e-06	5.7577	7.4267e-06	Chryseobacterium sp. CHNTR56 MYb120 - Escherichia coli OP50; Comamonas sp. 12022 MYb131 - Escherichia coli OP50; Combination - Escherichia coli OP50
542.3616__551.88	26.859	1.7494e-06	5.7571	7.4267e-06	Chryseobacterium sp. CHNTR56 MYb120 - Escherichia coli OP50; Comamonas sp. 12022 MYb131 - Escherichia coli OP50; Combination - Escherichia coli OP50
82.9404__379.52	26.857	1.7503e-06	5.7569	7.4267e-06	Chryseobacterium sp. CHNTR56 MYb120 - Escherichia coli OP50; Comamonas sp. 12022 MYb131 - Escherichia coli OP50; Combination - Escherichia coli OP50
555.3533__366.15	26.857	1.7505e-06	5.7568	7.4267e-06	Chryseobacterium sp. CHNTR56 MYb120 - Escherichia coli OP50; Comamonas sp. 12022 MYb131 - Escherichia coli OP50; Combination - Escherichia coli OP50
617.6543__162.04	26.856	1.7508e-06	5.7568	7.4267e-06	Chryseobacterium sp. CHNTR56 MYb120 - Comamonas sp. 12022 MYb131; Chryseobacterium sp. CHNTR56 MYb120 - Combination; Chryseobacterium sp. CHNTR56 MYb120 - Escherichia coli OP50; Combination - Comamonas sp. 12022 MYb131; Escherichia coli OP50 - Comamonas sp. 12022 MYb131; Combination - Escherichia coli OP50
79.8327__627.83	26.854	1.7516e-06	5.7566	7.4267e-06	Comamonas sp. 12022 MYb131 - Chryseobacterium sp. CHNTR56 MYb120; Combination - Chryseobacterium sp. CHNTR56 MYb120; Chryseobacterium sp. CHNTR56 MYb120 - Escherichia coli OP50; Comamonas sp. 12022 MYb131 - Escherichia coli OP50; Combination - Escherichia coli OP50
297.2589__565.78	26.849	1.7536e-06	5.7561	7.4267e-06	Comamonas sp. 12022 MYb131 - Chryseobacterium sp. CHNTR56 MYb120; Combination - Chryseobacterium sp. CHNTR56 MYb120; Chryseobacterium sp. CHNTR56 MYb120 - Escherichia coli OP50; Comamonas sp. 12022 MYb131 - Escherichia coli OP50; Combination - Escherichia coli OP50
609.3725__553.12	26.832	1.7611e-06	5.7542	7.4494e-06	Chryseobacterium sp. CHNTR56 MYb120 - Escherichia coli OP50; Comamonas sp. 12022 MYb131 - Escherichia coli OP50; Combination - Escherichia coli OP50
77.9326__319.69	26.826	1.7635e-06	5.7536	7.451e-06	Chryseobacterium sp. CHNTR56 MYb120 - Escherichia coli OP50; Comamonas sp. 12022 MYb131 - Escherichia coli OP50; Combination - Escherichia coli OP50
675.4715__628.31	26.775	1.7861e-06	5.7481	7.5375e-06	Combination - Chryseobacterium sp. CHNTR56 MYb120; Chryseobacterium sp. CHNTR56 MYb120 - Escherichia coli OP50; Comamonas sp. 12022 MYb131 - Escherichia coli OP50; Combination - Escherichia coli OP50
434.2853__266.27	26.766	1.7901e-06	5.7471	7.5456e-06	Chryseobacterium sp. CHNTR56 MYb120 - Escherichia coli OP50; Comamonas sp. 12022 MYb131 - Escherichia coli OP50; Combination - Escherichia coli OP50
555.8555__365.94	26.756	1.7942e-06	5.7461	7.5542e-06	Chryseobacterium sp. CHNTR56 MYb120 - Escherichia coli OP50; Comamonas sp. 12022 MYb131 - Escherichia coli OP50; Combination - Escherichia coli OP50
365.3008__83.58	26.744	1.7998e-06	5.7448	7.5563e-06	Chryseobacterium sp. CHNTR56 MYb120 - Escherichia coli OP50; Comamonas sp. 12022 MYb131 - Escherichia coli OP50; Combination - Escherichia coli OP50
242.2306__576.25	26.733	1.8044e-06	5.7437	7.5563e-06	Comamonas sp. 12022 MYb131 - Chryseobacterium sp. CHNTR56 MYb120; Combination - Chryseobacterium sp. CHNTR56 MYb120; Chryseobacterium sp. CHNTR56 MYb120 - Escherichia coli OP50; Comamonas sp. 12022 MYb131 - Escherichia coli OP50; Combination - Escherichia coli OP50
343.3031__560	26.732	1.8049e-06	5.7435	7.5563e-06	Comamonas sp. 12022 MYb131 - Chryseobacterium sp. CHNTR56 MYb120; Chryseobacterium sp. CHNTR56 MYb120 - Escherichia coli OP50; Comamonas sp. 12022 MYb131 - Escherichia coli OP50; Combination - Escherichia coli OP50
473.1463__486.97	26.728	1.8068e-06	5.7431	7.5563e-06	Comamonas sp. 12022 MYb131 - Chryseobacterium sp. CHNTR56 MYb120; Chryseobacterium sp. CHNTR56 MYb120 - Escherichia coli OP50; Comamonas sp. 12022 MYb131 - Escherichia coli OP50; Combination - Escherichia coli OP50
220.9967__35.1	26.726	1.8079e-06	5.7428	7.5563e-06	Chryseobacterium sp. CHNTR56 MYb120 - Escherichia coli OP50; Comamonas sp. 12022 MYb131 - Escherichia coli OP50; Combination - Escherichia coli OP50
514.3953__624.28	26.723	1.8089e-06	5.7426	7.5563e-06	Comamonas sp. 12022 MYb131 - Chryseobacterium sp. CHNTR56 MYb120; Chryseobacterium sp. CHNTR56 MYb120 - Escherichia coli OP50; Comamonas sp. 12022 MYb131 - Escherichia coli OP50; Combination - Escherichia coli OP50
497.2357__277.28	26.722	1.8094e-06	5.7425	7.5563e-06	Chryseobacterium sp. CHNTR56 MYb120 - Escherichia coli OP50; Comamonas sp. 12022 MYb131 - Escherichia coli OP50; Combination - Escherichia coli OP50
274.1028__339.69	26.696	1.821e-06	5.7397	7.5923e-06	Comamonas sp. 12022 MYb131 - Chryseobacterium sp. CHNTR56 MYb120; Chryseobacterium sp. CHNTR56 MYb120 - Escherichia coli OP50; Comamonas sp. 12022 MYb131 - Escherichia coli OP50; Combination - Escherichia coli OP50
540.4471__800.38	26.694	1.8222e-06	5.7394	7.5923e-06	Comamonas sp. 12022 MYb131 - Chryseobacterium sp. CHNTR56 MYb120; Combination - Chryseobacterium sp. CHNTR56 MYb120; Chryseobacterium sp. CHNTR56 MYb120 - Escherichia coli OP50; Comamonas sp. 12022 MYb131 - Escherichia coli OP50; Combination - Escherichia coli OP50
769.4976__326.59	26.675	1.8307e-06	5.7374	7.6135e-06	Chryseobacterium sp. CHNTR56 MYb120 - Escherichia coli OP50; Comamonas sp. 12022 MYb131 - Escherichia coli OP50; Combination - Escherichia coli OP50
642.416__360.82	26.673	1.8316e-06	5.7372	7.6135e-06	Chryseobacterium sp. CHNTR56 MYb120 - Escherichia coli OP50; Comamonas sp. 12022 MYb131 - Escherichia coli OP50; Combination - Escherichia coli OP50
602.3742__383.46	26.641	1.8459e-06	5.7338	7.6544e-06	Chryseobacterium sp. CHNTR56 MYb120 - Escherichia coli OP50; Comamonas sp. 12022 MYb131 - Escherichia coli OP50; Combination - Escherichia coli OP50
663.8684__367.54	26.637	1.8479e-06	5.7333	7.6544e-06	Chryseobacterium sp. CHNTR56 MYb120 - Escherichia coli OP50; Comamonas sp. 12022 MYb131 - Escherichia coli OP50; Combination - Escherichia coli OP50
288.2894__615.15	26.629	1.8518e-06	5.7324	7.6544e-06	Chryseobacterium sp. CHNTR56 MYb120 - Escherichia coli OP50; Comamonas sp. 12022 MYb131 - Escherichia coli OP50; Combination - Escherichia coli OP50
565.3413__297.04	26.627	1.8523e-06	5.7323	7.6544e-06	Chryseobacterium sp. CHNTR56 MYb120 - Escherichia coli OP50; Comamonas sp. 12022 MYb131 - Escherichia coli OP50; Combination - Escherichia coli OP50
408.1435__143.86	26.624	1.8538e-06	5.7319	7.6544e-06	Comamonas sp. 12022 MYb131 - Chryseobacterium sp. CHNTR56 MYb120; Combination - Chryseobacterium sp. CHNTR56 MYb120; Comamonas sp. 12022 MYb131 - Escherichia coli OP50; Combination - Escherichia coli OP50
279.0392__432.74	26.623	1.8541e-06	5.7319	7.6544e-06	Comamonas sp. 12022 MYb131 - Chryseobacterium sp. CHNTR56 MYb120; Chryseobacterium sp. CHNTR56 MYb120 - Escherichia coli OP50; Comamonas sp. 12022 MYb131 - Escherichia coli OP50; Combination - Escherichia coli OP50
620.4032__356.98	26.61	1.8604e-06	5.7304	7.6717e-06	Chryseobacterium sp. CHNTR56 MYb120 - Escherichia coli OP50; Comamonas sp. 12022 MYb131 - Escherichia coli OP50; Combination - Escherichia coli OP50
667.3663__554	26.604	1.8631e-06	5.7298	7.6737e-06	Chryseobacterium sp. CHNTR56 MYb120 - Escherichia coli OP50; Comamonas sp. 12022 MYb131 - Escherichia coli OP50; Combination - Escherichia coli OP50
680.4241__319.74	26.572	1.8781e-06	5.7263	7.7254e-06	Chryseobacterium sp. CHNTR56 MYb120 - Escherichia coli OP50; Comamonas sp. 12022 MYb131 - Escherichia coli OP50; Combination - Escherichia coli OP50
900.6557__37.61	26.568	1.8799e-06	5.7259	7.7254e-06	Comamonas sp. 12022 MYb131 - Chryseobacterium sp. CHNTR56 MYb120; Chryseobacterium sp. CHNTR56 MYb120 - Escherichia coli OP50; Comamonas sp. 12022 MYb131 - Escherichia coli OP50; Combination - Escherichia coli OP50
376.7926__38.35	26.55	1.8883e-06	5.7239	7.7488e-06	Comamonas sp. 12022 MYb131 - Chryseobacterium sp. CHNTR56 MYb120; Chryseobacterium sp. CHNTR56 MYb120 - Escherichia coli OP50; Comamonas sp. 12022 MYb131 - Escherichia coli OP50; Combination - Escherichia coli OP50
593.3934__296.36	26.541	1.8923e-06	5.723	7.7488e-06	Chryseobacterium sp. CHNTR56 MYb120 - Escherichia coli OP50; Comamonas sp. 12022 MYb131 - Escherichia coli OP50; Combination - Escherichia coli OP50
376.2017__498.34	26.539	1.8932e-06	5.7228	7.7488e-06	Comamonas sp. 12022 MYb131 - Chryseobacterium sp. CHNTR56 MYb120; Combination - Chryseobacterium sp. CHNTR56 MYb120; Chryseobacterium sp. CHNTR56 MYb120 - Escherichia coli OP50; Comamonas sp. 12022 MYb131 - Escherichia coli OP50; Combination - Escherichia coli OP50
320.3064__572.17	26.535	1.8954e-06	5.7223	7.7488e-06	Comamonas sp. 12022 MYb131 - Chryseobacterium sp. CHNTR56 MYb120; Combination - Chryseobacterium sp. CHNTR56 MYb120; Chryseobacterium sp. CHNTR56 MYb120 - Escherichia coli OP50; Comamonas sp. 12022 MYb131 - Escherichia coli OP50; Combination - Escherichia coli OP50
205.6143__531.1	26.529	1.898e-06	5.7217	7.7488e-06	Comamonas sp. 12022 MYb131 - Chryseobacterium sp. CHNTR56 MYb120; Combination - Chryseobacterium sp. CHNTR56 MYb120; Chryseobacterium sp. CHNTR56 MYb120 - Escherichia coli OP50; Comamonas sp. 12022 MYb131 - Escherichia coli OP50; Combination - Escherichia coli OP50
487.3602__766.88	26.528	1.8985e-06	5.7216	7.7488e-06	Chryseobacterium sp. CHNTR56 MYb120 - Escherichia coli OP50; Comamonas sp. 12022 MYb131 - Escherichia coli OP50; Combination - Escherichia coli OP50
70.7934__223.4	26.52	1.9022e-06	5.7207	7.7551e-06	Combination - Chryseobacterium sp. CHNTR56 MYb120; Chryseobacterium sp. CHNTR56 MYb120 - Escherichia coli OP50; Comamonas sp. 12022 MYb131 - Escherichia coli OP50; Combination - Escherichia coli OP50
607.3909__356.97	26.514	1.9053e-06	5.72	7.7588e-06	Chryseobacterium sp. CHNTR56 MYb120 - Escherichia coli OP50; Comamonas sp. 12022 MYb131 - Escherichia coli OP50; Combination - Escherichia coli OP50
317.2796__560.47	26.498	1.9129e-06	5.7183	7.7813e-06	Comamonas sp. 12022 MYb131 - Chryseobacterium sp. CHNTR56 MYb120; Combination - Chryseobacterium sp. CHNTR56 MYb120; Chryseobacterium sp. CHNTR56 MYb120 - Escherichia coli OP50; Comamonas sp. 12022 MYb131 - Escherichia coli OP50; Combination - Escherichia coli OP50
836.5932__659.1	26.483	1.92e-06	5.7167	7.7955e-06	Comamonas sp. 12022 MYb131 - Chryseobacterium sp. CHNTR56 MYb120; Combination - Chryseobacterium sp. CHNTR56 MYb120; Chryseobacterium sp. CHNTR56 MYb120 - Escherichia coli OP50; Comamonas sp. 12022 MYb131 - Escherichia coli OP50; Combination - Escherichia coli OP50
581.3587__352.77	26.476	1.9232e-06	5.716	7.7955e-06	Chryseobacterium sp. CHNTR56 MYb120 - Escherichia coli OP50; Comamonas sp. 12022 MYb131 - Escherichia coli OP50; Combination - Escherichia coli OP50
249.6185__277.32	26.466	1.9279e-06	5.7149	7.7955e-06	Chryseobacterium sp. CHNTR56 MYb120 - Escherichia coli OP50; Comamonas sp. 12022 MYb131 - Escherichia coli OP50; Combination - Escherichia coli OP50
630.878__360.84	26.465	1.9283e-06	5.7148	7.7955e-06	Chryseobacterium sp. CHNTR56 MYb120 - Escherichia coli OP50; Comamonas sp. 12022 MYb131 - Escherichia coli OP50; Combination - Escherichia coli OP50
260.2007__644.86	26.463	1.9293e-06	5.7146	7.7955e-06	Comamonas sp. 12022 MYb131 - Chryseobacterium sp. CHNTR56 MYb120; Combination - Chryseobacterium sp. CHNTR56 MYb120; Chryseobacterium sp. CHNTR56 MYb120 - Escherichia coli OP50; Comamonas sp. 12022 MYb131 - Escherichia coli OP50; Combination - Escherichia coli OP50
495.8067__340.28	26.463	1.9294e-06	5.7146	7.7955e-06	Chryseobacterium sp. CHNTR56 MYb120 - Escherichia coli OP50; Comamonas sp. 12022 MYb131 - Escherichia coli OP50; Combination - Escherichia coli OP50
431.3109__650.95	26.457	1.9324e-06	5.7139	7.7987e-06	Chryseobacterium sp. CHNTR56 MYb120 - Comamonas sp. 12022 MYb131; Chryseobacterium sp. CHNTR56 MYb120 - Combination; Chryseobacterium sp. CHNTR56 MYb120 - Escherichia coli OP50; Comamonas sp. 12022 MYb131 - Escherichia coli OP50; Combination - Escherichia coli OP50
89.0597__667.02	26.431	1.945e-06	5.7111	7.8357e-06	Comamonas sp. 12022 MYb131 - Chryseobacterium sp. CHNTR56 MYb120; Combination - Chryseobacterium sp. CHNTR56 MYb120; Chryseobacterium sp. CHNTR56 MYb120 - Escherichia coli OP50; Comamonas sp. 12022 MYb131 - Escherichia coli OP50; Combination - Escherichia coli OP50
916.63__37.63	26.429	1.9459e-06	5.7109	7.8357e-06	Chryseobacterium sp. CHNTR56 MYb120 - Escherichia coli OP50; Comamonas sp. 12022 MYb131 - Escherichia coli OP50; Combination - Escherichia coli OP50
760.9808__379.68	26.403	1.9585e-06	5.7081	7.8736e-06	Combination - Chryseobacterium sp. CHNTR56 MYb120; Chryseobacterium sp. CHNTR56 MYb120 - Escherichia coli OP50; Comamonas sp. 12022 MYb131 - Escherichia coli OP50; Combination - Escherichia coli OP50
785.485__589.53	26.4	1.9598e-06	5.7078	7.8736e-06	Chryseobacterium sp. CHNTR56 MYb120 - Escherichia coli OP50; Comamonas sp. 12022 MYb131 - Escherichia coli OP50; Combination - Escherichia coli OP50
569.3895__629.17	26.395	1.9625e-06	5.7072	7.8736e-06	Comamonas sp. 12022 MYb131 - Chryseobacterium sp. CHNTR56 MYb120; Combination - Chryseobacterium sp. CHNTR56 MYb120; Chryseobacterium sp. CHNTR56 MYb120 - Escherichia coli OP50; Comamonas sp. 12022 MYb131 - Escherichia coli OP50; Combination - Escherichia coli OP50
435.0811__60.9	26.38	1.9699e-06	5.7056	7.8736e-06	Combination - Chryseobacterium sp. CHNTR56 MYb120; Chryseobacterium sp. CHNTR56 MYb120 - Escherichia coli OP50; Combination - Comamonas sp. 12022 MYb131; Combination - Escherichia coli OP50
356.264__274.58	26.379	1.9702e-06	5.7055	7.8736e-06	Comamonas sp. 12022 MYb131 - Chryseobacterium sp. CHNTR56 MYb120; Chryseobacterium sp. CHNTR56 MYb120 - Escherichia coli OP50; Comamonas sp. 12022 MYb131 - Escherichia coli OP50; Combination - Escherichia coli OP50
413.3298__581.37	26.379	1.9704e-06	5.7054	7.8736e-06	Chryseobacterium sp. CHNTR56 MYb120 - Escherichia coli OP50; Comamonas sp. 12022 MYb131 - Escherichia coli OP50; Combination - Escherichia coli OP50
331.536__402.35	26.373	1.9732e-06	5.7048	7.8736e-06	Chryseobacterium sp. CHNTR56 MYb120 - Escherichia coli OP50; Comamonas sp. 12022 MYb131 - Escherichia coli OP50; Combination - Escherichia coli OP50
334.2949__573.43	26.368	1.9755e-06	5.7043	7.8736e-06	Comamonas sp. 12022 MYb131 - Chryseobacterium sp. CHNTR56 MYb120; Chryseobacterium sp. CHNTR56 MYb120 - Escherichia coli OP50; Comamonas sp. 12022 MYb131 - Escherichia coli OP50; Combination - Escherichia coli OP50
701.3925__319.74	26.362	1.9788e-06	5.7036	7.8736e-06	Chryseobacterium sp. CHNTR56 MYb120 - Escherichia coli OP50; Comamonas sp. 12022 MYb131 - Escherichia coli OP50; Combination - Escherichia coli OP50
74.9409__628.29	26.361	1.9791e-06	5.7035	7.8736e-06	Comamonas sp. 12022 MYb131 - Chryseobacterium sp. CHNTR56 MYb120; Combination - Chryseobacterium sp. CHNTR56 MYb120; Chryseobacterium sp. CHNTR56 MYb120 - Escherichia coli OP50; Comamonas sp. 12022 MYb131 - Escherichia coli OP50; Combination - Escherichia coli OP50
295.2265__530.6	26.36	1.9799e-06	5.7034	7.8736e-06	Comamonas sp. 12022 MYb131 - Chryseobacterium sp. CHNTR56 MYb120; Chryseobacterium sp. CHNTR56 MYb120 - Escherichia coli OP50; Comamonas sp. 12022 MYb131 - Escherichia coli OP50; Combination - Escherichia coli OP50
366.826__38.33	26.351	1.9839e-06	5.7025	7.8736e-06	Comamonas sp. 12022 MYb131 - Chryseobacterium sp. CHNTR56 MYb120; Combination - Chryseobacterium sp. CHNTR56 MYb120; Chryseobacterium sp. CHNTR56 MYb120 - Escherichia coli OP50; Comamonas sp. 12022 MYb131 - Escherichia coli OP50; Combination - Escherichia coli OP50
256.2098__446.64	26.344	1.9877e-06	5.7017	7.8736e-06	Comamonas sp. 12022 MYb131 - Chryseobacterium sp. CHNTR56 MYb120; Combination - Chryseobacterium sp. CHNTR56 MYb120; Chryseobacterium sp. CHNTR56 MYb120 - Escherichia coli OP50; Comamonas sp. 12022 MYb131 - Escherichia coli OP50; Combination - Escherichia coli OP50
628.1393__162.15	26.343	1.9879e-06	5.7016	7.8736e-06	Chryseobacterium sp. CHNTR56 MYb120 - Comamonas sp. 12022 MYb131; Chryseobacterium sp. CHNTR56 MYb120 - Combination; Chryseobacterium sp. CHNTR56 MYb120 - Escherichia coli OP50; Combination - Comamonas sp. 12022 MYb131; Combination - Escherichia coli OP50
687.4888__661.76	26.342	1.9888e-06	5.7014	7.8736e-06	Comamonas sp. 12022 MYb131 - Chryseobacterium sp. CHNTR56 MYb120; Combination - Chryseobacterium sp. CHNTR56 MYb120; Chryseobacterium sp. CHNTR56 MYb120 - Escherichia coli OP50; Comamonas sp. 12022 MYb131 - Escherichia coli OP50; Combination - Escherichia coli OP50
394.2527__326.51	26.336	1.9915e-06	5.7008	7.8736e-06	Chryseobacterium sp. CHNTR56 MYb120 - Escherichia coli OP50; Comamonas sp. 12022 MYb131 - Escherichia coli OP50; Combination - Escherichia coli OP50
513.4187__666.54	26.332	1.9934e-06	5.7004	7.8736e-06	Combination - Chryseobacterium sp. CHNTR56 MYb120; Chryseobacterium sp. CHNTR56 MYb120 - Escherichia coli OP50; Comamonas sp. 12022 MYb131 - Escherichia coli OP50; Combination - Escherichia coli OP50
729.938__379.44	26.321	1.9991e-06	5.6992	7.8736e-06	Combination - Chryseobacterium sp. CHNTR56 MYb120; Chryseobacterium sp. CHNTR56 MYb120 - Escherichia coli OP50; Comamonas sp. 12022 MYb131 - Escherichia coli OP50; Combination - Escherichia coli OP50
77.2688__555.11	26.32	1.9994e-06	5.6991	7.8736e-06	Chryseobacterium sp. CHNTR56 MYb120 - Escherichia coli OP50; Comamonas sp. 12022 MYb131 - Escherichia coli OP50; Combination - Escherichia coli OP50
651.3923__554.04	26.319	2e-06	5.699	7.8736e-06	Chryseobacterium sp. CHNTR56 MYb120 - Escherichia coli OP50; Comamonas sp. 12022 MYb131 - Escherichia coli OP50; Combination - Escherichia coli OP50
673.3403__312.57	26.317	2.0012e-06	5.6987	7.8736e-06	Chryseobacterium sp. CHNTR56 MYb120 - Escherichia coli OP50; Comamonas sp. 12022 MYb131 - Escherichia coli OP50; Combination - Escherichia coli OP50
177.1638__484.67	26.31	2.0044e-06	5.698	7.8776e-06	Comamonas sp. 12022 MYb131 - Chryseobacterium sp. CHNTR56 MYb120; Combination - Chryseobacterium sp. CHNTR56 MYb120; Chryseobacterium sp. CHNTR56 MYb120 - Escherichia coli OP50; Comamonas sp. 12022 MYb131 - Escherichia coli OP50; Combination - Escherichia coli OP50
526.3326__344.82	26.296	2.0114e-06	5.6965	7.8964e-06	Chryseobacterium sp. CHNTR56 MYb120 - Escherichia coli OP50; Comamonas sp. 12022 MYb131 - Escherichia coli OP50; Combination - Escherichia coli OP50
438.2803__337.86	26.28	2.0195e-06	5.6948	7.914e-06	Combination - Chryseobacterium sp. CHNTR56 MYb120; Chryseobacterium sp. CHNTR56 MYb120 - Escherichia coli OP50; Comamonas sp. 12022 MYb131 - Escherichia coli OP50; Combination - Escherichia coli OP50
463.2858__370.4	26.279	2.0202e-06	5.6946	7.914e-06	Chryseobacterium sp. CHNTR56 MYb120 - Escherichia coli OP50; Comamonas sp. 12022 MYb131 - Escherichia coli OP50; Combination - Escherichia coli OP50
426.2532__338.34	26.261	2.0293e-06	5.6926	7.9411e-06	Chryseobacterium sp. CHNTR56 MYb120 - Escherichia coli OP50; Comamonas sp. 12022 MYb131 - Escherichia coli OP50; Combination - Escherichia coli OP50
329.2296__577.93	26.247	2.0364e-06	5.6911	7.96e-06	Comamonas sp. 12022 MYb131 - Chryseobacterium sp. CHNTR56 MYb120; Chryseobacterium sp. CHNTR56 MYb120 - Escherichia coli OP50; Comamonas sp. 12022 MYb131 - Escherichia coli OP50; Combination - Escherichia coli OP50
448.6005__369.08	26.23	2.0453e-06	5.6892	7.9856e-06	Combination - Chryseobacterium sp. CHNTR56 MYb120; Chryseobacterium sp. CHNTR56 MYb120 - Escherichia coli OP50; Comamonas sp. 12022 MYb131 - Escherichia coli OP50; Combination - Escherichia coli OP50
471.9516__376.86	26.226	2.0474e-06	5.6888	7.9856e-06	Chryseobacterium sp. CHNTR56 MYb120 - Escherichia coli OP50; Comamonas sp. 12022 MYb131 - Escherichia coli OP50; Combination - Escherichia coli OP50
629.1951__883.13	26.216	2.0525e-06	5.6877	7.9889e-06	Comamonas sp. 12022 MYb131 - Chryseobacterium sp. CHNTR56 MYb120; Chryseobacterium sp. CHNTR56 MYb120 - Escherichia coli OP50; Comamonas sp. 12022 MYb131 - Escherichia coli OP50; Combination - Escherichia coli OP50
507.1403__791.71	26.213	2.054e-06	5.6874	7.9889e-06	Comamonas sp. 12022 MYb131 - Chryseobacterium sp. CHNTR56 MYb120; Combination - Chryseobacterium sp. CHNTR56 MYb120; Chryseobacterium sp. CHNTR56 MYb120 - Escherichia coli OP50; Comamonas sp. 12022 MYb131 - Escherichia coli OP50; Combination - Escherichia coli OP50
70.7088__583.83	26.211	2.0549e-06	5.6872	7.9889e-06	Chryseobacterium sp. CHNTR56 MYb120 - Escherichia coli OP50; Comamonas sp. 12022 MYb131 - Escherichia coli OP50; Combination - Escherichia coli OP50
452.7694__38.15	26.2	2.0603e-06	5.6861	7.996e-06	Chryseobacterium sp. CHNTR56 MYb120 - Escherichia coli OP50; Comamonas sp. 12022 MYb131 - Escherichia coli OP50; Combination - Escherichia coli OP50
452.3943__815.37	26.197	2.0621e-06	5.6857	7.996e-06	Chryseobacterium sp. CHNTR56 MYb120 - Escherichia coli OP50; Comamonas sp. 12022 MYb131 - Escherichia coli OP50; Combination - Escherichia coli OP50
399.229__187.58	26.195	2.0633e-06	5.6854	7.996e-06	Chryseobacterium sp. CHNTR56 MYb120 - Comamonas sp. 12022 MYb131; Chryseobacterium sp. CHNTR56 MYb120 - Escherichia coli OP50; Combination - Comamonas sp. 12022 MYb131; Combination - Escherichia coli OP50
517.8199__344.76	26.177	2.0722e-06	5.6836	8.0196e-06	Chryseobacterium sp. CHNTR56 MYb120 - Escherichia coli OP50; Comamonas sp. 12022 MYb131 - Escherichia coli OP50; Combination - Escherichia coli OP50
322.1871__175.75	26.174	2.0739e-06	5.6832	8.0196e-06	Comamonas sp. 12022 MYb131 - Chryseobacterium sp. CHNTR56 MYb120; Combination - Chryseobacterium sp. CHNTR56 MYb120; Combination - Comamonas sp. 12022 MYb131; Comamonas sp. 12022 MYb131 - Escherichia coli OP50; Combination - Escherichia coli OP50
807.5501__626.94	26.16	2.0812e-06	5.6817	8.0255e-06	Combination - Chryseobacterium sp. CHNTR56 MYb120; Chryseobacterium sp. CHNTR56 MYb120 - Escherichia coli OP50; Comamonas sp. 12022 MYb131 - Escherichia coli OP50; Combination - Escherichia coli OP50
435.2882__266.3	26.159	2.0817e-06	5.6816	8.0255e-06	Chryseobacterium sp. CHNTR56 MYb120 - Escherichia coli OP50; Comamonas sp. 12022 MYb131 - Escherichia coli OP50; Combination - Escherichia coli OP50
547.8579__362.13	26.149	2.0872e-06	5.6804	8.0255e-06	Chryseobacterium sp. CHNTR56 MYb120 - Escherichia coli OP50; Comamonas sp. 12022 MYb131 - Escherichia coli OP50; Combination - Escherichia coli OP50
387.1297__710.09	26.146	2.0885e-06	5.6802	8.0255e-06	Comamonas sp. 12022 MYb131 - Chryseobacterium sp. CHNTR56 MYb120; Combination - Chryseobacterium sp. CHNTR56 MYb120; Chryseobacterium sp. CHNTR56 MYb120 - Escherichia coli OP50; Comamonas sp. 12022 MYb131 - Escherichia coli OP50; Combination - Escherichia coli OP50
293.1669__272.04	26.146	2.0885e-06	5.6802	8.0255e-06	Chryseobacterium sp. CHNTR56 MYb120 - Escherichia coli OP50; Comamonas sp. 12022 MYb131 - Escherichia coli OP50; Combination - Escherichia coli OP50
457.3496__815.28	26.145	2.089e-06	5.6801	8.0255e-06	Comamonas sp. 12022 MYb131 - Chryseobacterium sp. CHNTR56 MYb120; Combination - Chryseobacterium sp. CHNTR56 MYb120; Chryseobacterium sp. CHNTR56 MYb120 - Escherichia coli OP50; Comamonas sp. 12022 MYb131 - Escherichia coli OP50; Combination - Escherichia coli OP50
537.1491__832.02	26.142	2.091e-06	5.6796	8.0255e-06	Comamonas sp. 12022 MYb131 - Chryseobacterium sp. CHNTR56 MYb120; Combination - Chryseobacterium sp. CHNTR56 MYb120; Chryseobacterium sp. CHNTR56 MYb120 - Escherichia coli OP50; Comamonas sp. 12022 MYb131 - Escherichia coli OP50; Combination - Escherichia coli OP50
248.249__437.91	26.134	2.0952e-06	5.6788	8.0331e-06	Comamonas sp. 12022 MYb131 - Chryseobacterium sp. CHNTR56 MYb120; Chryseobacterium sp. CHNTR56 MYb120 - Escherichia coli OP50; Comamonas sp. 12022 MYb131 - Escherichia coli OP50; Combination - Escherichia coli OP50
748.5407__660.9	26.121	2.1019e-06	5.6774	8.0501e-06	Combination - Chryseobacterium sp. CHNTR56 MYb120; Chryseobacterium sp. CHNTR56 MYb120 - Escherichia coli OP50; Comamonas sp. 12022 MYb131 - Escherichia coli OP50; Combination - Escherichia coli OP50
707.4232__376.46	26.096	2.1149e-06	5.6747	8.0758e-06	Chryseobacterium sp. CHNTR56 MYb120 - Escherichia coli OP50; Comamonas sp. 12022 MYb131 - Escherichia coli OP50; Combination - Escherichia coli OP50
663.3665__367.54	26.09	2.118e-06	5.6741	8.0758e-06	Chryseobacterium sp. CHNTR56 MYb120 - Escherichia coli OP50; Comamonas sp. 12022 MYb131 - Escherichia coli OP50; Combination - Escherichia coli OP50
483.9807__374.07	26.084	2.1216e-06	5.6733	8.0758e-06	Chryseobacterium sp. CHNTR56 MYb120 - Escherichia coli OP50; Comamonas sp. 12022 MYb131 - Escherichia coli OP50; Combination - Escherichia coli OP50
718.4668__555.61	26.082	2.1226e-06	5.6731	8.0758e-06	Comamonas sp. 12022 MYb131 - Chryseobacterium sp. CHNTR56 MYb120; Combination - Chryseobacterium sp. CHNTR56 MYb120; Chryseobacterium sp. CHNTR56 MYb120 - Escherichia coli OP50; Comamonas sp. 12022 MYb131 - Escherichia coli OP50; Combination - Escherichia coli OP50
472.6204__376.91	26.082	2.1227e-06	5.6731	8.0758e-06	Chryseobacterium sp. CHNTR56 MYb120 - Escherichia coli OP50; Comamonas sp. 12022 MYb131 - Escherichia coli OP50; Combination - Escherichia coli OP50
696.4225__585.76	26.069	2.1294e-06	5.6717	8.0758e-06	Chryseobacterium sp. CHNTR56 MYb120 - Escherichia coli OP50; Comamonas sp. 12022 MYb131 - Escherichia coli OP50; Combination - Escherichia coli OP50
217.0811__370.93	26.069	2.1295e-06	5.6717	8.0758e-06	Comamonas sp. 12022 MYb131 - Chryseobacterium sp. CHNTR56 MYb120; Chryseobacterium sp. CHNTR56 MYb120 - Escherichia coli OP50; Comamonas sp. 12022 MYb131 - Escherichia coli OP50; Combination - Escherichia coli OP50
351.7017__319.68	26.069	2.1297e-06	5.6717	8.0758e-06	Chryseobacterium sp. CHNTR56 MYb120 - Escherichia coli OP50; Comamonas sp. 12022 MYb131 - Escherichia coli OP50; Combination - Escherichia coli OP50
384.235__326.34	26.068	2.1302e-06	5.6716	8.0758e-06	Chryseobacterium sp. CHNTR56 MYb120 - Escherichia coli OP50; Comamonas sp. 12022 MYb131 - Escherichia coli OP50; Combination - Escherichia coli OP50
394.2124__253.45	26.066	2.131e-06	5.6714	8.0758e-06	Chryseobacterium sp. CHNTR56 MYb120 - Escherichia coli OP50; Comamonas sp. 12022 MYb131 - Escherichia coli OP50; Combination - Escherichia coli OP50
784.4811__589.44	26.06	2.1342e-06	5.6708	8.0796e-06	Chryseobacterium sp. CHNTR56 MYb120 - Escherichia coli OP50; Comamonas sp. 12022 MYb131 - Escherichia coli OP50; Combination - Escherichia coli OP50
409.1832__253.53	26.047	2.1411e-06	5.6694	8.082e-06	Chryseobacterium sp. CHNTR56 MYb120 - Escherichia coli OP50; Comamonas sp. 12022 MYb131 - Escherichia coli OP50; Combination - Escherichia coli OP50
482.3064__335.5	26.047	2.1413e-06	5.6693	8.082e-06	Chryseobacterium sp. CHNTR56 MYb120 - Escherichia coli OP50; Comamonas sp. 12022 MYb131 - Escherichia coli OP50; Combination - Escherichia coli OP50
712.9016__373.79	26.039	2.1458e-06	5.6684	8.082e-06	Combination - Chryseobacterium sp. CHNTR56 MYb120; Chryseobacterium sp. CHNTR56 MYb120 - Escherichia coli OP50; Comamonas sp. 12022 MYb131 - Escherichia coli OP50; Combination - Escherichia coli OP50
296.1519__296.61	26.033	2.1491e-06	5.6677	8.082e-06	Chryseobacterium sp. CHNTR56 MYb120 - Escherichia coli OP50; Comamonas sp. 12022 MYb131 - Escherichia coli OP50; Combination - Escherichia coli OP50
623.3402__553.02	26.032	2.1496e-06	5.6676	8.082e-06	Chryseobacterium sp. CHNTR56 MYb120 - Escherichia coli OP50; Comamonas sp. 12022 MYb131 - Escherichia coli OP50; Combination - Escherichia coli OP50
396.7873__659.79	26.031	2.1498e-06	5.6676	8.082e-06	Chryseobacterium sp. CHNTR56 MYb120 - Escherichia coli OP50; Comamonas sp. 12022 MYb131 - Escherichia coli OP50; Combination - Escherichia coli OP50
631.4454__628.78	26.03	2.1506e-06	5.6674	8.082e-06	Comamonas sp. 12022 MYb131 - Chryseobacterium sp. CHNTR56 MYb120; Combination - Chryseobacterium sp. CHNTR56 MYb120; Chryseobacterium sp. CHNTR56 MYb120 - Escherichia coli OP50; Comamonas sp. 12022 MYb131 - Escherichia coli OP50; Combination - Escherichia coli OP50
360.7161__319.71	26.016	2.158e-06	5.666	8.0984e-06	Chryseobacterium sp. CHNTR56 MYb120 - Escherichia coli OP50; Comamonas sp. 12022 MYb131 - Escherichia coli OP50; Combination - Escherichia coli OP50
579.8443__369.71	26.014	2.1594e-06	5.6657	8.0984e-06	Chryseobacterium sp. CHNTR56 MYb120 - Escherichia coli OP50; Comamonas sp. 12022 MYb131 - Escherichia coli OP50; Combination - Escherichia coli OP50
409.1116__710.08	26.007	2.1632e-06	5.6649	8.1043e-06	Comamonas sp. 12022 MYb131 - Chryseobacterium sp. CHNTR56 MYb120; Chryseobacterium sp. CHNTR56 MYb120 - Escherichia coli OP50; Comamonas sp. 12022 MYb131 - Escherichia coli OP50; Combination - Escherichia coli OP50
670.2815__276.8	26.001	2.1662e-06	5.6643	8.1071e-06	Chryseobacterium sp. CHNTR56 MYb120 - Escherichia coli OP50; Comamonas sp. 12022 MYb131 - Escherichia coli OP50; Combination - Escherichia coli OP50
115.0755__51.45	25.995	2.1695e-06	5.6636	8.1108e-06	Comamonas sp. 12022 MYb131 - Chryseobacterium sp. CHNTR56 MYb120; Combination - Chryseobacterium sp. CHNTR56 MYb120; Escherichia coli OP50 - Chryseobacterium sp. CHNTR56 MYb120; Escherichia coli OP50 - Comamonas sp. 12022 MYb131; Escherichia coli OP50 - Combination
438.3784__768.76	25.988	2.1736e-06	5.6628	8.1179e-06	Comamonas sp. 12022 MYb131 - Chryseobacterium sp. CHNTR56 MYb120; Combination - Chryseobacterium sp. CHNTR56 MYb120; Chryseobacterium sp. CHNTR56 MYb120 - Escherichia coli OP50; Comamonas sp. 12022 MYb131 - Escherichia coli OP50; Combination - Escherichia coli OP50
585.3842__553.11	25.975	2.1807e-06	5.6614	8.13e-06	Chryseobacterium sp. CHNTR56 MYb120 - Escherichia coli OP50; Comamonas sp. 12022 MYb131 - Escherichia coli OP50; Combination - Escherichia coli OP50
437.7918__338.43	25.974	2.1814e-06	5.6613	8.13e-06	Chryseobacterium sp. CHNTR56 MYb120 - Escherichia coli OP50; Comamonas sp. 12022 MYb131 - Escherichia coli OP50; Combination - Escherichia coli OP50
70.5983__312.55	25.96	2.1888e-06	5.6598	8.1492e-06	Chryseobacterium sp. CHNTR56 MYb120 - Escherichia coli OP50; Comamonas sp. 12022 MYb131 - Escherichia coli OP50; Combination - Escherichia coli OP50
691.3903__370.75	25.944	2.1977e-06	5.658	8.174e-06	Chryseobacterium sp. CHNTR56 MYb120 - Escherichia coli OP50; Comamonas sp. 12022 MYb131 - Escherichia coli OP50; Combination - Escherichia coli OP50
72.5668__576.55	25.911	2.216e-06	5.6544	8.2336e-06	Comamonas sp. 12022 MYb131 - Chryseobacterium sp. CHNTR56 MYb120; Combination - Chryseobacterium sp. CHNTR56 MYb120; Chryseobacterium sp. CHNTR56 MYb120 - Escherichia coli OP50; Comamonas sp. 12022 MYb131 - Escherichia coli OP50; Combination - Escherichia coli OP50
216.1229__231.55	25.907	2.2183e-06	5.654	8.2336e-06	Chryseobacterium sp. CHNTR56 MYb120 - Escherichia coli OP50; Comamonas sp. 12022 MYb131 - Escherichia coli OP50; Combination - Escherichia coli OP50
526.8345__344.69	25.898	2.2238e-06	5.6529	8.2351e-06	Chryseobacterium sp. CHNTR56 MYb120 - Escherichia coli OP50; Comamonas sp. 12022 MYb131 - Escherichia coli OP50; Combination - Escherichia coli OP50
742.4691__326.44	25.897	2.2242e-06	5.6528	8.2351e-06	Chryseobacterium sp. CHNTR56 MYb120 - Escherichia coli OP50; Comamonas sp. 12022 MYb131 - Escherichia coli OP50; Combination - Escherichia coli OP50
749.5444__660.7	25.893	2.2264e-06	5.6524	8.2351e-06	Combination - Chryseobacterium sp. CHNTR56 MYb120; Chryseobacterium sp. CHNTR56 MYb120 - Escherichia coli OP50; Comamonas sp. 12022 MYb131 - Escherichia coli OP50; Combination - Escherichia coli OP50
301.1408__690.64	25.89	2.2279e-06	5.6521	8.2351e-06	Chryseobacterium sp. CHNTR56 MYb120 - Escherichia coli OP50; Comamonas sp. 12022 MYb131 - Escherichia coli OP50; Combination - Escherichia coli OP50
723.4371__326.25	25.881	2.2331e-06	5.6511	8.2461e-06	Chryseobacterium sp. CHNTR56 MYb120 - Escherichia coli OP50; Comamonas sp. 12022 MYb131 - Escherichia coli OP50; Combination - Escherichia coli OP50
628.1945__883.13	25.862	2.2438e-06	5.649	8.2691e-06	Chryseobacterium sp. CHNTR56 MYb120 - Escherichia coli OP50; Comamonas sp. 12022 MYb131 - Escherichia coli OP50; Combination - Escherichia coli OP50
241.128__277.49	25.862	2.2439e-06	5.649	8.2691e-06	Chryseobacterium sp. CHNTR56 MYb120 - Escherichia coli OP50; Comamonas sp. 12022 MYb131 - Escherichia coli OP50; Combination - Escherichia coli OP50
351.2__319.74	25.852	2.2495e-06	5.6479	8.2799e-06	Chryseobacterium sp. CHNTR56 MYb120 - Escherichia coli OP50; Comamonas sp. 12022 MYb131 - Escherichia coli OP50; Combination - Escherichia coli OP50
353.218__520.79	25.847	2.2523e-06	5.6474	8.2799e-06	Comamonas sp. 12022 MYb131 - Chryseobacterium sp. CHNTR56 MYb120; Chryseobacterium sp. CHNTR56 MYb120 - Escherichia coli OP50; Comamonas sp. 12022 MYb131 - Escherichia coli OP50; Combination - Escherichia coli OP50
291.272__576.4	25.845	2.2538e-06	5.6471	8.2799e-06	Comamonas sp. 12022 MYb131 - Chryseobacterium sp. CHNTR56 MYb120; Combination - Chryseobacterium sp. CHNTR56 MYb120; Chryseobacterium sp. CHNTR56 MYb120 - Escherichia coli OP50; Comamonas sp. 12022 MYb131 - Escherichia coli OP50; Combination - Escherichia coli OP50
572.7283__38.08	25.834	2.26e-06	5.6459	8.2943e-06	Chryseobacterium sp. CHNTR56 MYb120 - Escherichia coli OP50; Comamonas sp. 12022 MYb131 - Escherichia coli OP50; Combination - Escherichia coli OP50
718.9304__373.83	25.814	2.2715e-06	5.6437	8.3282e-06	Chryseobacterium sp. CHNTR56 MYb120 - Escherichia coli OP50; Comamonas sp. 12022 MYb131 - Escherichia coli OP50; Combination - Escherichia coli OP50
370.7351__326.08	25.802	2.2785e-06	5.6424	8.3419e-06	Chryseobacterium sp. CHNTR56 MYb120 - Escherichia coli OP50; Comamonas sp. 12022 MYb131 - Escherichia coli OP50; Combination - Escherichia coli OP50
430.611__364.07	25.799	2.2799e-06	5.6421	8.3419e-06	Chryseobacterium sp. CHNTR56 MYb120 - Escherichia coli OP50; Comamonas sp. 12022 MYb131 - Escherichia coli OP50; Combination - Escherichia coli OP50
512.3303__357.77	25.791	2.2847e-06	5.6412	8.3438e-06	Chryseobacterium sp. CHNTR56 MYb120 - Escherichia coli OP50; Comamonas sp. 12022 MYb131 - Escherichia coli OP50; Combination - Escherichia coli OP50
385.3503__874.27	25.79	2.2851e-06	5.6411	8.3438e-06	Combination - Chryseobacterium sp. CHNTR56 MYb120; Chryseobacterium sp. CHNTR56 MYb120 - Escherichia coli OP50; Comamonas sp. 12022 MYb131 - Escherichia coli OP50; Combination - Escherichia coli OP50
578.3697__299.9	25.777	2.2927e-06	5.6397	8.3631e-06	Combination - Chryseobacterium sp. CHNTR56 MYb120; Chryseobacterium sp. CHNTR56 MYb120 - Escherichia coli OP50; Comamonas sp. 12022 MYb131 - Escherichia coli OP50; Combination - Escherichia coli OP50
594.3959__296.38	25.771	2.2964e-06	5.6389	8.3684e-06	Chryseobacterium sp. CHNTR56 MYb120 - Escherichia coli OP50; Comamonas sp. 12022 MYb131 - Escherichia coli OP50; Combination - Escherichia coli OP50
72.3769__554	25.748	2.3099e-06	5.6364	8.392e-06	Chryseobacterium sp. CHNTR56 MYb120 - Escherichia coli OP50; Comamonas sp. 12022 MYb131 - Escherichia coli OP50; Combination - Escherichia coli OP50
629.4105__554.04	25.743	2.3125e-06	5.6359	8.392e-06	Chryseobacterium sp. CHNTR56 MYb120 - Escherichia coli OP50; Comamonas sp. 12022 MYb131 - Escherichia coli OP50; Combination - Escherichia coli OP50
628.8869__364.56	25.743	2.3131e-06	5.6358	8.392e-06	Combination - Chryseobacterium sp. CHNTR56 MYb120; Chryseobacterium sp. CHNTR56 MYb120 - Escherichia coli OP50; Combination - Comamonas sp. 12022 MYb131; Comamonas sp. 12022 MYb131 - Escherichia coli OP50; Combination - Escherichia coli OP50
553.3017__352.94	25.74	2.3146e-06	5.6355	8.392e-06	Chryseobacterium sp. CHNTR56 MYb120 - Escherichia coli OP50; Comamonas sp. 12022 MYb131 - Escherichia coli OP50; Combination - Escherichia coli OP50
121.0286__690.61	25.738	2.3156e-06	5.6353	8.392e-06	Comamonas sp. 12022 MYb131 - Chryseobacterium sp. CHNTR56 MYb120; Combination - Chryseobacterium sp. CHNTR56 MYb120; Chryseobacterium sp. CHNTR56 MYb120 - Escherichia coli OP50; Comamonas sp. 12022 MYb131 - Escherichia coli OP50; Combination - Escherichia coli OP50
294.0718__487.26	25.736	2.3169e-06	5.6351	8.392e-06	Comamonas sp. 12022 MYb131 - Chryseobacterium sp. CHNTR56 MYb120; Chryseobacterium sp. CHNTR56 MYb120 - Escherichia coli OP50; Comamonas sp. 12022 MYb131 - Combination; Comamonas sp. 12022 MYb131 - Escherichia coli OP50; Combination - Escherichia coli OP50
327.0078__547.52	25.73	2.3206e-06	5.6344	8.3972e-06	Comamonas sp. 12022 MYb131 - Chryseobacterium sp. CHNTR56 MYb120; Chryseobacterium sp. CHNTR56 MYb120 - Escherichia coli OP50; Comamonas sp. 12022 MYb131 - Escherichia coli OP50; Combination - Escherichia coli OP50
282.2788__830.15	25.695	2.341e-06	5.6306	8.4625e-06	Chryseobacterium sp. CHNTR56 MYb120 - Escherichia coli OP50; Comamonas sp. 12022 MYb131 - Escherichia coli OP50; Combination - Escherichia coli OP50
349.7252__319.76	25.682	2.3488e-06	5.6292	8.4819e-06	Chryseobacterium sp. CHNTR56 MYb120 - Escherichia coli OP50; Comamonas sp. 12022 MYb131 - Escherichia coli OP50; Combination - Escherichia coli OP50
85.3884__326.1	25.676	2.3524e-06	5.6285	8.4866e-06	Chryseobacterium sp. CHNTR56 MYb120 - Escherichia coli OP50; Comamonas sp. 12022 MYb131 - Escherichia coli OP50; Combination - Escherichia coli OP50
684.4062__370.71	25.668	2.3575e-06	5.6275	8.4964e-06	Chryseobacterium sp. CHNTR56 MYb120 - Escherichia coli OP50; Comamonas sp. 12022 MYb131 - Escherichia coli OP50; Combination - Escherichia coli OP50
719.4977__627.85	25.658	2.3634e-06	5.6265	8.5043e-06	Combination - Chryseobacterium sp. CHNTR56 MYb120; Chryseobacterium sp. CHNTR56 MYb120 - Escherichia coli OP50; Comamonas sp. 12022 MYb131 - Escherichia coli OP50; Combination - Escherichia coli OP50
704.7018__37.72	25.656	2.3644e-06	5.6263	8.5043e-06	Comamonas sp. 12022 MYb131 - Chryseobacterium sp. CHNTR56 MYb120; Chryseobacterium sp. CHNTR56 MYb120 - Escherichia coli OP50; Comamonas sp. 12022 MYb131 - Escherichia coli OP50; Combination - Escherichia coli OP50
382.7292__326.25	25.642	2.373e-06	5.6247	8.5267e-06	Chryseobacterium sp. CHNTR56 MYb120 - Escherichia coli OP50; Comamonas sp. 12022 MYb131 - Escherichia coli OP50; Combination - Escherichia coli OP50
289.1619__259.32	25.632	2.379e-06	5.6236	8.5399e-06	Comamonas sp. 12022 MYb131 - Chryseobacterium sp. CHNTR56 MYb120; Chryseobacterium sp. CHNTR56 MYb120 - Escherichia coli OP50; Comamonas sp. 12022 MYb131 - Escherichia coli OP50; Combination - Escherichia coli OP50
488.312__481.22	25.626	2.3828e-06	5.6229	8.545e-06	Combination - Chryseobacterium sp. CHNTR56 MYb120; Chryseobacterium sp. CHNTR56 MYb120 - Escherichia coli OP50; Comamonas sp. 12022 MYb131 - Escherichia coli OP50; Combination - Escherichia coli OP50
629.3142__304.69	25.619	2.3868e-06	5.6222	8.5484e-06	Chryseobacterium sp. CHNTR56 MYb120 - Escherichia coli OP50; Comamonas sp. 12022 MYb131 - Escherichia coli OP50; Combination - Escherichia coli OP50
371.101__696.74	25.617	2.3885e-06	5.6219	8.5484e-06	Chryseobacterium sp. CHNTR56 MYb120 - Escherichia coli OP50; Comamonas sp. 12022 MYb131 - Escherichia coli OP50; Combination - Escherichia coli OP50
523.3409__287.3	25.607	2.3946e-06	5.6208	8.5617e-06	Chryseobacterium sp. CHNTR56 MYb120 - Escherichia coli OP50; Comamonas sp. 12022 MYb131 - Escherichia coli OP50; Combination - Escherichia coli OP50
557.8314__365.9	25.584	2.4084e-06	5.6183	8.6026e-06	Chryseobacterium sp. CHNTR56 MYb120 - Escherichia coli OP50; Comamonas sp. 12022 MYb131 - Escherichia coli OP50; Combination - Escherichia coli OP50
492.795__353.16	25.566	2.4196e-06	5.6163	8.634e-06	Chryseobacterium sp. CHNTR56 MYb120 - Escherichia coli OP50; Comamonas sp. 12022 MYb131 - Escherichia coli OP50; Combination - Escherichia coli OP50
613.4156__628.78	25.556	2.4256e-06	5.6152	8.6467e-06	Comamonas sp. 12022 MYb131 - Chryseobacterium sp. CHNTR56 MYb120; Combination - Chryseobacterium sp. CHNTR56 MYb120; Chryseobacterium sp. CHNTR56 MYb120 - Escherichia coli OP50; Comamonas sp. 12022 MYb131 - Escherichia coli OP50; Combination - Escherichia coli OP50
74.06__565.96	25.545	2.4327e-06	5.6139	8.6622e-06	Comamonas sp. 12022 MYb131 - Chryseobacterium sp. CHNTR56 MYb120; Chryseobacterium sp. CHNTR56 MYb120 - Escherichia coli OP50; Comamonas sp. 12022 MYb131 - Escherichia coli OP50; Combination - Escherichia coli OP50
696.4369__319.91	25.542	2.4347e-06	5.6135	8.6622e-06	Chryseobacterium sp. CHNTR56 MYb120 - Escherichia coli OP50; Comamonas sp. 12022 MYb131 - Escherichia coli OP50; Combination - Escherichia coli OP50
586.8519__353.25	25.517	2.45e-06	5.6108	8.7073e-06	Chryseobacterium sp. CHNTR56 MYb120 - Escherichia coli OP50; Comamonas sp. 12022 MYb131 - Escherichia coli OP50; Combination - Escherichia coli OP50
565.3461__551.82	25.514	2.4523e-06	5.6104	8.7073e-06	Chryseobacterium sp. CHNTR56 MYb120 - Escherichia coli OP50; Comamonas sp. 12022 MYb131 - Escherichia coli OP50; Combination - Escherichia coli OP50
706.5217__661.67	25.502	2.46e-06	5.6091	8.7202e-06	Combination - Chryseobacterium sp. CHNTR56 MYb120; Chryseobacterium sp. CHNTR56 MYb120 - Escherichia coli OP50; Comamonas sp. 12022 MYb131 - Escherichia coli OP50; Combination - Escherichia coli OP50
343.6131__102.22	25.5	2.4607e-06	5.6089	8.7202e-06	Chryseobacterium sp. CHNTR56 MYb120 - Comamonas sp. 12022 MYb131; Chryseobacterium sp. CHNTR56 MYb120 - Escherichia coli OP50; Combination - Comamonas sp. 12022 MYb131; Combination - Escherichia coli OP50
311.047__64.11	25.489	2.4677e-06	5.6077	8.7363e-06	Comamonas sp. 12022 MYb131 - Chryseobacterium sp. CHNTR56 MYb120; Combination - Chryseobacterium sp. CHNTR56 MYb120; Escherichia coli OP50 - Chryseobacterium sp. CHNTR56 MYb120; Escherichia coli OP50 - Comamonas sp. 12022 MYb131; Escherichia coli OP50 - Combination
541.3583__551.84	25.48	2.4734e-06	5.6067	8.7423e-06	Chryseobacterium sp. CHNTR56 MYb120 - Escherichia coli OP50; Comamonas sp. 12022 MYb131 - Escherichia coli OP50; Combination - Escherichia coli OP50
88.5212__32.74	25.479	2.4742e-06	5.6066	8.7423e-06	Comamonas sp. 12022 MYb131 - Chryseobacterium sp. CHNTR56 MYb120; Chryseobacterium sp. CHNTR56 MYb120 - Escherichia coli OP50; Comamonas sp. 12022 MYb131 - Combination; Comamonas sp. 12022 MYb131 - Escherichia coli OP50; Combination - Escherichia coli OP50
527.4346__764.91	25.463	2.4844e-06	5.6048	8.7672e-06	Comamonas sp. 12022 MYb131 - Chryseobacterium sp. CHNTR56 MYb120; Combination - Chryseobacterium sp. CHNTR56 MYb120; Chryseobacterium sp. CHNTR56 MYb120 - Escherichia coli OP50; Comamonas sp. 12022 MYb131 - Escherichia coli OP50; Combination - Escherichia coli OP50
586.416__629.13	25.46	2.4862e-06	5.6045	8.7672e-06	Comamonas sp. 12022 MYb131 - Chryseobacterium sp. CHNTR56 MYb120; Combination - Chryseobacterium sp. CHNTR56 MYb120; Chryseobacterium sp. CHNTR56 MYb120 - Escherichia coli OP50; Comamonas sp. 12022 MYb131 - Escherichia coli OP50; Combination - Escherichia coli OP50
331.0019__547.54	25.448	2.4938e-06	5.6031	8.7856e-06	Comamonas sp. 12022 MYb131 - Chryseobacterium sp. CHNTR56 MYb120; Chryseobacterium sp. CHNTR56 MYb120 - Escherichia coli OP50; Comamonas sp. 12022 MYb131 - Escherichia coli OP50; Combination - Escherichia coli OP50
822.5417__557.2	25.442	2.4977e-06	5.6025	8.7906e-06	Combination - Chryseobacterium sp. CHNTR56 MYb120; Chryseobacterium sp. CHNTR56 MYb120 - Escherichia coli OP50; Comamonas sp. 12022 MYb131 - Escherichia coli OP50; Combination - Escherichia coli OP50
147.0622__370.83	25.438	2.5007e-06	5.6019	8.7926e-06	Comamonas sp. 12022 MYb131 - Chryseobacterium sp. CHNTR56 MYb120; Chryseobacterium sp. CHNTR56 MYb120 - Escherichia coli OP50; Comamonas sp. 12022 MYb131 - Escherichia coli OP50; Combination - Escherichia coli OP50
615.3462__304.93	25.428	2.5067e-06	5.6009	8.7981e-06	Chryseobacterium sp. CHNTR56 MYb120 - Escherichia coli OP50; Comamonas sp. 12022 MYb131 - Escherichia coli OP50; Combination - Escherichia coli OP50
662.4955__662.51	25.428	2.5071e-06	5.6008	8.7981e-06	Combination - Chryseobacterium sp. CHNTR56 MYb120; Chryseobacterium sp. CHNTR56 MYb120 - Escherichia coli OP50; Comamonas sp. 12022 MYb131 - Escherichia coli OP50; Combination - Escherichia coli OP50
144.1383__171.03	25.417	2.5138e-06	5.5997	8.813e-06	Chryseobacterium sp. CHNTR56 MYb120 - Escherichia coli OP50; Comamonas sp. 12022 MYb131 - Escherichia coli OP50; Combination - Escherichia coli OP50
392.2874__898.41	25.411	2.5176e-06	5.599	8.8178e-06	Chryseobacterium sp. CHNTR56 MYb120 - Escherichia coli OP50; Comamonas sp. 12022 MYb131 - Escherichia coli OP50; Combination - Escherichia coli OP50
327.1182__160.99	25.401	2.5242e-06	5.5979	8.8324e-06	Chryseobacterium sp. CHNTR56 MYb120 - Escherichia coli OP50; Comamonas sp. 12022 MYb131 - Escherichia coli OP50; Combination - Escherichia coli OP50
533.34__373.35	25.362	2.5499e-06	5.5935	8.9063e-06	Chryseobacterium sp. CHNTR56 MYb120 - Escherichia coli OP50; Comamonas sp. 12022 MYb131 - Escherichia coli OP50; Combination - Escherichia coli OP50
696.9174__370.76	25.357	2.5529e-06	5.593	8.9063e-06	Chryseobacterium sp. CHNTR56 MYb120 - Escherichia coli OP50; Comamonas sp. 12022 MYb131 - Escherichia coli OP50; Combination - Escherichia coli OP50
606.874__360.84	25.356	2.5539e-06	5.5928	8.9063e-06	Chryseobacterium sp. CHNTR56 MYb120 - Escherichia coli OP50; Comamonas sp. 12022 MYb131 - Escherichia coli OP50; Combination - Escherichia coli OP50
364.3054__808.39	25.353	2.5555e-06	5.5925	8.9063e-06	Chryseobacterium sp. CHNTR56 MYb120 - Escherichia coli OP50; Comamonas sp. 12022 MYb131 - Escherichia coli OP50; Combination - Escherichia coli OP50
292.2115__160.37	25.35	2.5577e-06	5.5921	8.9063e-06	Comamonas sp. 12022 MYb131 - Chryseobacterium sp. CHNTR56 MYb120; Combination - Chryseobacterium sp. CHNTR56 MYb120; Chryseobacterium sp. CHNTR56 MYb120 - Escherichia coli OP50; Comamonas sp. 12022 MYb131 - Escherichia coli OP50; Combination - Escherichia coli OP50
241.0741__883.13	25.336	2.5672e-06	5.5905	8.9308e-06	Comamonas sp. 12022 MYb131 - Chryseobacterium sp. CHNTR56 MYb120; Combination - Chryseobacterium sp. CHNTR56 MYb120; Chryseobacterium sp. CHNTR56 MYb120 - Escherichia coli OP50; Comamonas sp. 12022 MYb131 - Escherichia coli OP50; Combination - Escherichia coli OP50
574.4428__664.4	25.327	2.5731e-06	5.5895	8.9426e-06	Comamonas sp. 12022 MYb131 - Chryseobacterium sp. CHNTR56 MYb120; Combination - Chryseobacterium sp. CHNTR56 MYb120; Chryseobacterium sp. CHNTR56 MYb120 - Escherichia coli OP50; Comamonas sp. 12022 MYb131 - Escherichia coli OP50; Combination - Escherichia coli OP50
394.3522__770.52	25.322	2.5761e-06	5.589	8.9445e-06	Comamonas sp. 12022 MYb131 - Chryseobacterium sp. CHNTR56 MYb120; Combination - Chryseobacterium sp. CHNTR56 MYb120; Chryseobacterium sp. CHNTR56 MYb120 - Escherichia coli OP50; Comamonas sp. 12022 MYb131 - Escherichia coli OP50; Combination - Escherichia coli OP50
362.2218__320.09	25.317	2.5792e-06	5.5885	8.9466e-06	Chryseobacterium sp. CHNTR56 MYb120 - Escherichia coli OP50; Comamonas sp. 12022 MYb131 - Escherichia coli OP50; Combination - Escherichia coli OP50
492.6268__378.13	25.312	2.5832e-06	5.5878	8.9516e-06	Chryseobacterium sp. CHNTR56 MYb120 - Escherichia coli OP50; Comamonas sp. 12022 MYb131 - Escherichia coli OP50; Combination - Escherichia coli OP50
247.9851__72.59	25.306	2.5867e-06	5.5873	8.9553e-06	Chryseobacterium sp. CHNTR56 MYb120 - Comamonas sp. 12022 MYb131; Chryseobacterium sp. CHNTR56 MYb120 - Escherichia coli OP50; Combination - Comamonas sp. 12022 MYb131; Escherichia coli OP50 - Comamonas sp. 12022 MYb131; Combination - Escherichia coli OP50
567.3642__296.52	25.298	2.5921e-06	5.5863	8.9655e-06	Chryseobacterium sp. CHNTR56 MYb120 - Escherichia coli OP50; Comamonas sp. 12022 MYb131 - Escherichia coli OP50; Combination - Escherichia coli OP50
566.3645__296.36	25.289	2.598e-06	5.5854	8.9771e-06	Chryseobacterium sp. CHNTR56 MYb120 - Escherichia coli OP50; Comamonas sp. 12022 MYb131 - Escherichia coli OP50; Combination - Escherichia coli OP50
455.7527__343.25	25.281	2.6036e-06	5.5844	8.9879e-06	Chryseobacterium sp. CHNTR56 MYb120 - Escherichia coli OP50; Comamonas sp. 12022 MYb131 - Escherichia coli OP50; Combination - Escherichia coli OP50
698.4432__319.74	25.271	2.6101e-06	5.5833	9.0017e-06	Chryseobacterium sp. CHNTR56 MYb120 - Escherichia coli OP50; Comamonas sp. 12022 MYb131 - Escherichia coli OP50; Combination - Escherichia coli OP50
272.0932__56.1	25.265	2.6146e-06	5.5826	9.0087e-06	Comamonas sp. 12022 MYb131 - Chryseobacterium sp. CHNTR56 MYb120; Chryseobacterium sp. CHNTR56 MYb120 - Escherichia coli OP50; Comamonas sp. 12022 MYb131 - Escherichia coli OP50; Combination - Escherichia coli OP50
374.837__38.2	25.257	2.6201e-06	5.5817	9.0134e-06	Comamonas sp. 12022 MYb131 - Chryseobacterium sp. CHNTR56 MYb120; Combination - Chryseobacterium sp. CHNTR56 MYb120; Chryseobacterium sp. CHNTR56 MYb120 - Escherichia coli OP50; Comamonas sp. 12022 MYb131 - Escherichia coli OP50; Combination - Escherichia coli OP50
72.3239__363.89	25.255	2.621e-06	5.5815	9.0134e-06	Chryseobacterium sp. CHNTR56 MYb120 - Escherichia coli OP50; Comamonas sp. 12022 MYb131 - Escherichia coli OP50; Combination - Escherichia coli OP50
384.2951__489.69	25.25	2.6246e-06	5.5809	9.0161e-06	Chryseobacterium sp. CHNTR56 MYb120 - Escherichia coli OP50; Comamonas sp. 12022 MYb131 - Escherichia coli OP50; Combination - Escherichia coli OP50
235.1691__654.73	25.247	2.6268e-06	5.5806	9.0161e-06	Comamonas sp. 12022 MYb131 - Chryseobacterium sp. CHNTR56 MYb120; Combination - Chryseobacterium sp. CHNTR56 MYb120; Chryseobacterium sp. CHNTR56 MYb120 - Escherichia coli OP50; Comamonas sp. 12022 MYb131 - Escherichia coli OP50; Combination - Escherichia coli OP50
735.4928__555.8	25.238	2.6328e-06	5.5796	9.0268e-06	Chryseobacterium sp. CHNTR56 MYb120 - Escherichia coli OP50; Comamonas sp. 12022 MYb131 - Escherichia coli OP50; Combination - Escherichia coli OP50
253.0939__370.85	25.235	2.6349e-06	5.5792	9.0268e-06	Comamonas sp. 12022 MYb131 - Chryseobacterium sp. CHNTR56 MYb120; Chryseobacterium sp. CHNTR56 MYb120 - Escherichia coli OP50; Comamonas sp. 12022 MYb131 - Escherichia coli OP50; Combination - Escherichia coli OP50
499.6296__379.72	25.229	2.6391e-06	5.5785	9.0276e-06	Combination - Chryseobacterium sp. CHNTR56 MYb120; Chryseobacterium sp. CHNTR56 MYb120 - Escherichia coli OP50; Comamonas sp. 12022 MYb131 - Escherichia coli OP50; Combination - Escherichia coli OP50
227.1037__266.34	25.227	2.6401e-06	5.5784	9.0276e-06	Chryseobacterium sp. CHNTR56 MYb120 - Escherichia coli OP50; Comamonas sp. 12022 MYb131 - Escherichia coli OP50; Combination - Escherichia coli OP50
388.269__353.49	25.214	2.6489e-06	5.5769	9.0489e-06	Comamonas sp. 12022 MYb131 - Chryseobacterium sp. CHNTR56 MYb120; Chryseobacterium sp. CHNTR56 MYb120 - Escherichia coli OP50; Comamonas sp. 12022 MYb131 - Escherichia coli OP50; Combination - Escherichia coli OP50
282.8518__38.07	25.198	2.6603e-06	5.5751	9.0793e-06	Comamonas sp. 12022 MYb131 - Chryseobacterium sp. CHNTR56 MYb120; Chryseobacterium sp. CHNTR56 MYb120 - Escherichia coli OP50; Comamonas sp. 12022 MYb131 - Escherichia coli OP50; Combination - Escherichia coli OP50
745.4189__326.24	25.17	2.6792e-06	5.572	9.1351e-06	Chryseobacterium sp. CHNTR56 MYb120 - Escherichia coli OP50; Comamonas sp. 12022 MYb131 - Escherichia coli OP50; Combination - Escherichia coli OP50
237.1231__384.24	25.161	2.6859e-06	5.5709	9.1465e-06	Comamonas sp. 12022 MYb131 - Chryseobacterium sp. CHNTR56 MYb120; Chryseobacterium sp. CHNTR56 MYb120 - Escherichia coli OP50; Comamonas sp. 12022 MYb131 - Escherichia coli OP50; Combination - Escherichia coli OP50
379.7502__326.25	25.149	2.694e-06	5.5696	9.1465e-06	Chryseobacterium sp. CHNTR56 MYb120 - Escherichia coli OP50; Comamonas sp. 12022 MYb131 - Escherichia coli OP50; Combination - Escherichia coli OP50
632.448__628.75	25.149	2.6942e-06	5.5696	9.1465e-06	Combination - Chryseobacterium sp. CHNTR56 MYb120; Chryseobacterium sp. CHNTR56 MYb120 - Escherichia coli OP50; Comamonas sp. 12022 MYb131 - Escherichia coli OP50; Combination - Escherichia coli OP50
304.8336__38.16	25.149	2.6943e-06	5.5695	9.1465e-06	Comamonas sp. 12022 MYb131 - Chryseobacterium sp. CHNTR56 MYb120; Combination - Chryseobacterium sp. CHNTR56 MYb120; Chryseobacterium sp. CHNTR56 MYb120 - Escherichia coli OP50; Comamonas sp. 12022 MYb131 - Escherichia coli OP50; Combination - Escherichia coli OP50
240.8596__38.33	25.147	2.6958e-06	5.5693	9.1465e-06	Comamonas sp. 12022 MYb131 - Chryseobacterium sp. CHNTR56 MYb120; Chryseobacterium sp. CHNTR56 MYb120 - Escherichia coli OP50; Comamonas sp. 12022 MYb131 - Escherichia coli OP50; Combination - Escherichia coli OP50
411.7262__332.31	25.144	2.6978e-06	5.569	9.1465e-06	Chryseobacterium sp. CHNTR56 MYb120 - Escherichia coli OP50; Comamonas sp. 12022 MYb131 - Escherichia coli OP50; Combination - Escherichia coli OP50
741.4585__587.9	25.123	2.7126e-06	5.5666	9.1844e-06	Chryseobacterium sp. CHNTR56 MYb120 - Escherichia coli OP50; Comamonas sp. 12022 MYb131 - Escherichia coli OP50; Combination - Escherichia coli OP50
613.3325__581.05	25.121	2.714e-06	5.5664	9.1844e-06	Chryseobacterium sp. CHNTR56 MYb120 - Escherichia coli OP50; Comamonas sp. 12022 MYb131 - Escherichia coli OP50; Combination - Escherichia coli OP50
422.7653__557.26	25.108	2.7226e-06	5.565	9.2049e-06	Comamonas sp. 12022 MYb131 - Chryseobacterium sp. CHNTR56 MYb120; Combination - Chryseobacterium sp. CHNTR56 MYb120; Chryseobacterium sp. CHNTR56 MYb120 - Escherichia coli OP50; Comamonas sp. 12022 MYb131 - Escherichia coli OP50; Combination - Escherichia coli OP50
200.2009__652.05	25.093	2.7335e-06	5.5633	9.2329e-06	Comamonas sp. 12022 MYb131 - Chryseobacterium sp. CHNTR56 MYb120; Combination - Chryseobacterium sp. CHNTR56 MYb120; Chryseobacterium sp. CHNTR56 MYb120 - Escherichia coli OP50; Comamonas sp. 12022 MYb131 - Escherichia coli OP50; Combination - Escherichia coli OP50
379.2485__326.23	25.089	2.7366e-06	5.5628	9.2347e-06	Chryseobacterium sp. CHNTR56 MYb120 - Escherichia coli OP50; Comamonas sp. 12022 MYb131 - Escherichia coli OP50; Combination - Escherichia coli OP50
144.1383__438.18	25.074	2.7471e-06	5.5611	9.2616e-06	Chryseobacterium sp. CHNTR56 MYb120 - Escherichia coli OP50; Comamonas sp. 12022 MYb131 - Escherichia coli OP50; Combination - Escherichia coli OP50
241.1836__183.92	25.063	2.7553e-06	5.5598	9.2721e-06	Chryseobacterium sp. CHNTR56 MYb120 - Escherichia coli OP50; Comamonas sp. 12022 MYb131 - Escherichia coli OP50; Combination - Escherichia coli OP50
283.2822__830.14	25.062	2.7554e-06	5.5598	9.2721e-06	Chryseobacterium sp. CHNTR56 MYb120 - Escherichia coli OP50; Comamonas sp. 12022 MYb131 - Escherichia coli OP50; Combination - Escherichia coli OP50
176.9806__38.35	25.057	2.7595e-06	5.5592	9.2773e-06	Chryseobacterium sp. CHNTR56 MYb120 - Escherichia coli OP50; Comamonas sp. 12022 MYb131 - Escherichia coli OP50; Combination - Escherichia coli OP50
286.0856__487.28	25.053	2.7621e-06	5.5588	9.2773e-06	Comamonas sp. 12022 MYb131 - Chryseobacterium sp. CHNTR56 MYb120; Chryseobacterium sp. CHNTR56 MYb120 - Escherichia coli OP50; Comamonas sp. 12022 MYb131 - Escherichia coli OP50; Combination - Escherichia coli OP50
254.0766__446.9	25.045	2.7676e-06	5.5579	9.2873e-06	Comamonas sp. 12022 MYb131 - Chryseobacterium sp. CHNTR56 MYb120; Chryseobacterium sp. CHNTR56 MYb120 - Escherichia coli OP50; Comamonas sp. 12022 MYb131 - Escherichia coli OP50; Combination - Escherichia coli OP50
494.2702__357.76	25.033	2.7769e-06	5.5564	9.3041e-06	Chryseobacterium sp. CHNTR56 MYb120 - Escherichia coli OP50; Comamonas sp. 12022 MYb131 - Escherichia coli OP50; Combination - Escherichia coli OP50
642.9177__360.76	25.028	2.7804e-06	5.5559	9.3041e-06	Chryseobacterium sp. CHNTR56 MYb120 - Escherichia coli OP50; Comamonas sp. 12022 MYb131 - Escherichia coli OP50; Combination - Escherichia coli OP50
603.4143__552.98	25.025	2.7822e-06	5.5556	9.3041e-06	Chryseobacterium sp. CHNTR56 MYb120 - Escherichia coli OP50; Comamonas sp. 12022 MYb131 - Escherichia coli OP50; Combination - Escherichia coli OP50
311.269__627.71	25.024	2.783e-06	5.5555	9.3041e-06	Comamonas sp. 12022 MYb131 - Chryseobacterium sp. CHNTR56 MYb120; Chryseobacterium sp. CHNTR56 MYb120 - Escherichia coli OP50; Comamonas sp. 12022 MYb131 - Escherichia coli OP50; Combination - Escherichia coli OP50
534.7724__38.08	25.017	2.7879e-06	5.5547	9.3119e-06	Chryseobacterium sp. CHNTR56 MYb120 - Escherichia coli OP50; Comamonas sp. 12022 MYb131 - Escherichia coli OP50; Combination - Escherichia coli OP50
294.8545__38.2	25.011	2.7927e-06	5.554	9.3178e-06	Chryseobacterium sp. CHNTR56 MYb120 - Escherichia coli OP50; Comamonas sp. 12022 MYb131 - Escherichia coli OP50; Combination - Escherichia coli OP50
604.4169__552.98	25.008	2.7948e-06	5.5536	9.3178e-06	Chryseobacterium sp. CHNTR56 MYb120 - Escherichia coli OP50; Comamonas sp. 12022 MYb131 - Escherichia coli OP50; Combination - Escherichia coli OP50
76.0301__275.99	24.979	2.8161e-06	5.5504	9.3801e-06	Chryseobacterium sp. CHNTR56 MYb120 - Escherichia coli OP50; Comamonas sp. 12022 MYb131 - Escherichia coli OP50; Combination - Escherichia coli OP50
768.9782__382.39	24.975	2.8189e-06	5.5499	9.3807e-06	Combination - Chryseobacterium sp. CHNTR56 MYb120; Chryseobacterium sp. CHNTR56 MYb120 - Escherichia coli OP50; Comamonas sp. 12022 MYb131 - Escherichia coli OP50; Combination - Escherichia coli OP50
285.1541__296.31	24.962	2.8285e-06	5.5485	9.4038e-06	Chryseobacterium sp. CHNTR56 MYb120 - Escherichia coli OP50; Comamonas sp. 12022 MYb131 - Escherichia coli OP50; Combination - Escherichia coli OP50
366.1605__239.47	24.955	2.8337e-06	5.5476	9.4127e-06	Comamonas sp. 12022 MYb131 - Chryseobacterium sp. CHNTR56 MYb120; Combination - Chryseobacterium sp. CHNTR56 MYb120; Chryseobacterium sp. CHNTR56 MYb120 - Escherichia coli OP50; Comamonas sp. 12022 MYb131 - Escherichia coli OP50; Combination - Escherichia coli OP50
118.0653__591.36	24.947	2.8398e-06	5.5467	9.424e-06	Comamonas sp. 12022 MYb131 - Chryseobacterium sp. CHNTR56 MYb120; Chryseobacterium sp. CHNTR56 MYb120 - Escherichia coli OP50; Comamonas sp. 12022 MYb131 - Escherichia coli OP50; Combination - Escherichia coli OP50
829.5195__337.98	24.937	2.8468e-06	5.5457	9.4385e-06	Chryseobacterium sp. CHNTR56 MYb120 - Escherichia coli OP50; Comamonas sp. 12022 MYb131 - Escherichia coli OP50; Combination - Escherichia coli OP50
407.7782__659.83	24.928	2.854e-06	5.5445	9.454e-06	Combination - Chryseobacterium sp. CHNTR56 MYb120; Chryseobacterium sp. CHNTR56 MYb120 - Escherichia coli OP50; Comamonas sp. 12022 MYb131 - Escherichia coli OP50; Combination - Escherichia coli OP50
414.7614__338.02	24.923	2.8574e-06	5.544	9.4565e-06	Chryseobacterium sp. CHNTR56 MYb120 - Escherichia coli OP50; Comamonas sp. 12022 MYb131 - Escherichia coli OP50; Combination - Escherichia coli OP50
724.4528__588.16	24.915	2.8631e-06	5.5432	9.4667e-06	Chryseobacterium sp. CHNTR56 MYb120 - Escherichia coli OP50; Comamonas sp. 12022 MYb131 - Escherichia coli OP50; Combination - Escherichia coli OP50
450.152__487.94	24.899	2.8756e-06	5.5413	9.4909e-06	Comamonas sp. 12022 MYb131 - Chryseobacterium sp. CHNTR56 MYb120; Chryseobacterium sp. CHNTR56 MYb120 - Escherichia coli OP50; Comamonas sp. 12022 MYb131 - Combination; Comamonas sp. 12022 MYb131 - Escherichia coli OP50; Combination - Escherichia coli OP50
680.4265__586.13	24.898	2.8764e-06	5.5412	9.4909e-06	Chryseobacterium sp. CHNTR56 MYb120 - Escherichia coli OP50; Comamonas sp. 12022 MYb131 - Escherichia coli OP50; Combination - Escherichia coli OP50
541.2619__287.45	24.895	2.8783e-06	5.5409	9.4909e-06	Chryseobacterium sp. CHNTR56 MYb120 - Escherichia coli OP50; Comamonas sp. 12022 MYb131 - Escherichia coli OP50; Combination - Escherichia coli OP50
448.9246__367.78	24.879	2.8901e-06	5.5391	9.5211e-06	Chryseobacterium sp. CHNTR56 MYb120 - Escherichia coli OP50; Comamonas sp. 12022 MYb131 - Escherichia coli OP50; Combination - Escherichia coli OP50
255.0061__52.62	24.864	2.9022e-06	5.5373	9.5521e-06	Chryseobacterium sp. CHNTR56 MYb120 - Comamonas sp. 12022 MYb131; Chryseobacterium sp. CHNTR56 MYb120 - Combination; Chryseobacterium sp. CHNTR56 MYb120 - Escherichia coli OP50; Combination - Comamonas sp. 12022 MYb131; Comamonas sp. 12022 MYb131 - Escherichia coli OP50; Combination - Escherichia coli OP50
256.2996__621.37	24.856	2.9078e-06	5.5364	9.5588e-06	Comamonas sp. 12022 MYb131 - Chryseobacterium sp. CHNTR56 MYb120; Chryseobacterium sp. CHNTR56 MYb120 - Escherichia coli OP50; Comamonas sp. 12022 MYb131 - Escherichia coli OP50; Combination - Escherichia coli OP50
711.3923__555.02	24.852	2.9108e-06	5.536	9.5588e-06	Chryseobacterium sp. CHNTR56 MYb120 - Escherichia coli OP50; Comamonas sp. 12022 MYb131 - Escherichia coli OP50; Combination - Escherichia coli OP50
460.8363__42.43	24.85	2.9125e-06	5.5357	9.5588e-06	Comamonas sp. 12022 MYb131 - Chryseobacterium sp. CHNTR56 MYb120; Chryseobacterium sp. CHNTR56 MYb120 - Escherichia coli OP50; Comamonas sp. 12022 MYb131 - Escherichia coli OP50; Combination - Escherichia coli OP50
326.7089__312.41	24.847	2.9148e-06	5.5354	9.5588e-06	Chryseobacterium sp. CHNTR56 MYb120 - Escherichia coli OP50; Comamonas sp. 12022 MYb131 - Escherichia coli OP50; Combination - Escherichia coli OP50
335.2224__312.6	24.843	2.9177e-06	5.535	9.5594e-06	Chryseobacterium sp. CHNTR56 MYb120 - Escherichia coli OP50; Comamonas sp. 12022 MYb131 - Escherichia coli OP50; Combination - Escherichia coli OP50
343.2452__624.24	24.827	2.9302e-06	5.5331	9.584e-06	Comamonas sp. 12022 MYb131 - Chryseobacterium sp. CHNTR56 MYb120; Combination - Chryseobacterium sp. CHNTR56 MYb120; Chryseobacterium sp. CHNTR56 MYb120 - Escherichia coli OP50; Comamonas sp. 12022 MYb131 - Escherichia coli OP50; Combination - Escherichia coli OP50
209.6314__668.12	24.827	2.9305e-06	5.5331	9.584e-06	Comamonas sp. 12022 MYb131 - Chryseobacterium sp. CHNTR56 MYb120; Combination - Chryseobacterium sp. CHNTR56 MYb120; Chryseobacterium sp. CHNTR56 MYb120 - Escherichia coli OP50; Comamonas sp. 12022 MYb131 - Escherichia coli OP50; Combination - Escherichia coli OP50
342.1016__508.75	24.82	2.9359e-06	5.5323	9.593e-06	Comamonas sp. 12022 MYb131 - Chryseobacterium sp. CHNTR56 MYb120; Combination - Chryseobacterium sp. CHNTR56 MYb120; Chryseobacterium sp. CHNTR56 MYb120 - Escherichia coli OP50; Comamonas sp. 12022 MYb131 - Escherichia coli OP50; Combination - Escherichia coli OP50
828.516__338	24.81	2.9433e-06	5.5312	9.6014e-06	Chryseobacterium sp. CHNTR56 MYb120 - Escherichia coli OP50; Comamonas sp. 12022 MYb131 - Escherichia coli OP50; Combination - Escherichia coli OP50
414.7573__590.87	24.809	2.9438e-06	5.5311	9.6014e-06	Chryseobacterium sp. CHNTR56 MYb120 - Escherichia coli OP50; Comamonas sp. 12022 MYb131 - Escherichia coli OP50; Combination - Escherichia coli OP50
348.7222__319.71	24.796	2.9538e-06	5.5296	9.6252e-06	Chryseobacterium sp. CHNTR56 MYb120 - Escherichia coli OP50; Comamonas sp. 12022 MYb131 - Escherichia coli OP50; Combination - Escherichia coli OP50
563.3401__551.83	24.788	2.9602e-06	5.5287	9.6375e-06	Chryseobacterium sp. CHNTR56 MYb120 - Escherichia coli OP50; Comamonas sp. 12022 MYb131 - Escherichia coli OP50; Combination - Escherichia coli OP50
528.3327__370.88	24.763	2.9799e-06	5.5258	9.6926e-06	Combination - Chryseobacterium sp. CHNTR56 MYb120; Chryseobacterium sp. CHNTR56 MYb120 - Escherichia coli OP50; Comamonas sp. 12022 MYb131 - Escherichia coli OP50; Combination - Escherichia coli OP50
329.6888__312.55	24.759	2.983e-06	5.5253	9.6941e-06	Chryseobacterium sp. CHNTR56 MYb120 - Escherichia coli OP50; Comamonas sp. 12022 MYb131 - Escherichia coli OP50; Combination - Escherichia coli OP50
498.2391__277.25	24.75	2.9903e-06	5.5243	9.7091e-06	Chryseobacterium sp. CHNTR56 MYb120 - Escherichia coli OP50; Comamonas sp. 12022 MYb131 - Escherichia coli OP50; Combination - Escherichia coli OP50
448.7685__343.37	24.742	2.9964e-06	5.5234	9.7202e-06	Chryseobacterium sp. CHNTR56 MYb120 - Escherichia coli OP50; Comamonas sp. 12022 MYb131 - Escherichia coli OP50; Combination - Escherichia coli OP50
406.7639__332.36	24.737	3.0006e-06	5.5228	9.7249e-06	Chryseobacterium sp. CHNTR56 MYb120 - Escherichia coli OP50; Comamonas sp. 12022 MYb131 - Escherichia coli OP50; Combination - Escherichia coli OP50
372.1008__832.05	24.728	3.0071e-06	5.5219	9.7372e-06	Comamonas sp. 12022 MYb131 - Chryseobacterium sp. CHNTR56 MYb120; Combination - Chryseobacterium sp. CHNTR56 MYb120; Chryseobacterium sp. CHNTR56 MYb120 - Escherichia coli OP50; Comamonas sp. 12022 MYb131 - Escherichia coli OP50; Combination - Escherichia coli OP50
472.2565__348.43	24.713	3.0194e-06	5.5201	9.7649e-06	Chryseobacterium sp. CHNTR56 MYb120 - Escherichia coli OP50; Comamonas sp. 12022 MYb131 - Escherichia coli OP50; Combination - Escherichia coli OP50
636.3799__583.83	24.711	3.021e-06	5.5198	9.7649e-06	Chryseobacterium sp. CHNTR56 MYb120 - Escherichia coli OP50; Comamonas sp. 12022 MYb131 - Escherichia coli OP50; Combination - Escherichia coli OP50
260.258__494.41	24.688	3.0394e-06	5.5172	9.8034e-06	Comamonas sp. 12022 MYb131 - Chryseobacterium sp. CHNTR56 MYb120; Combination - Chryseobacterium sp. CHNTR56 MYb120; Chryseobacterium sp. CHNTR56 MYb120 - Escherichia coli OP50; Comamonas sp. 12022 MYb131 - Escherichia coli OP50; Combination - Escherichia coli OP50
146.0602__211.55	24.686	3.0406e-06	5.517	9.8034e-06	Chryseobacterium sp. CHNTR56 MYb120 - Escherichia coli OP50; Combination - Comamonas sp. 12022 MYb131; Comamonas sp. 12022 MYb131 - Escherichia coli OP50; Combination - Escherichia coli OP50
528.0078__382.4	24.686	3.0411e-06	5.517	9.8034e-06	Combination - Chryseobacterium sp. CHNTR56 MYb120; Chryseobacterium sp. CHNTR56 MYb120 - Escherichia coli OP50; Comamonas sp. 12022 MYb131 - Escherichia coli OP50; Combination - Escherichia coli OP50
609.367__356.85	24.661	3.0607e-06	5.5142	9.8576e-06	Chryseobacterium sp. CHNTR56 MYb120 - Escherichia coli OP50; Comamonas sp. 12022 MYb131 - Escherichia coli OP50; Combination - Escherichia coli OP50
371.7383__326.25	24.654	3.0663e-06	5.5134	9.867e-06	Chryseobacterium sp. CHNTR56 MYb120 - Escherichia coli OP50; Comamonas sp. 12022 MYb131 - Escherichia coli OP50; Combination - Escherichia coli OP50
653.4143__312.89	24.647	3.072e-06	5.5126	9.8764e-06	Chryseobacterium sp. CHNTR56 MYb120 - Escherichia coli OP50; Comamonas sp. 12022 MYb131 - Escherichia coli OP50; Combination - Escherichia coli OP50
217.1991__387.72	24.628	3.0878e-06	5.5103	9.9185e-06	Comamonas sp. 12022 MYb131 - Chryseobacterium sp. CHNTR56 MYb120; Chryseobacterium sp. CHNTR56 MYb120 - Escherichia coli OP50; Comamonas sp. 12022 MYb131 - Escherichia coli OP50; Combination - Escherichia coli OP50
289.1537__649.99	24.623	3.0919e-06	5.5098	9.9227e-06	Comamonas sp. 12022 MYb131 - Chryseobacterium sp. CHNTR56 MYb120; Combination - Chryseobacterium sp. CHNTR56 MYb120; Chryseobacterium sp. CHNTR56 MYb120 - Escherichia coli OP50; Comamonas sp. 12022 MYb131 - Escherichia coli OP50; Combination - Escherichia coli OP50
195.1016__586.67	24.618	3.0956e-06	5.5093	9.9258e-06	Chryseobacterium sp. CHNTR56 MYb120 - Escherichia coli OP50; Comamonas sp. 12022 MYb131 - Escherichia coli OP50; Combination - Escherichia coli OP50
314.2404__531.22	24.615	3.0986e-06	5.5088	9.9266e-06	Comamonas sp. 12022 MYb131 - Chryseobacterium sp. CHNTR56 MYb120; Chryseobacterium sp. CHNTR56 MYb120 - Escherichia coli OP50; Comamonas sp. 12022 MYb131 - Escherichia coli OP50; Combination - Escherichia coli OP50
630.1926__883.13	24.605	3.1061e-06	5.5078	9.9329e-06	Chryseobacterium sp. CHNTR56 MYb120 - Escherichia coli OP50; Comamonas sp. 12022 MYb131 - Escherichia coli OP50; Combination - Escherichia coli OP50
496.3079__339.92	24.603	3.108e-06	5.5075	9.9329e-06	Chryseobacterium sp. CHNTR56 MYb120 - Escherichia coli OP50; Comamonas sp. 12022 MYb131 - Escherichia coli OP50; Combination - Escherichia coli OP50
790.4403__589.52	24.602	3.1089e-06	5.5074	9.9329e-06	Chryseobacterium sp. CHNTR56 MYb120 - Escherichia coli OP50; Comamonas sp. 12022 MYb131 - Escherichia coli OP50; Combination - Escherichia coli OP50
382.2279__326.24	24.588	3.1205e-06	5.5058	9.9612e-06	Chryseobacterium sp. CHNTR56 MYb120 - Escherichia coli OP50; Comamonas sp. 12022 MYb131 - Escherichia coli OP50; Combination - Escherichia coli OP50
216.1383__250.86	24.579	3.1281e-06	5.5047	9.9767e-06	Chryseobacterium sp. CHNTR56 MYb120 - Escherichia coli OP50; Comamonas sp. 12022 MYb131 - Escherichia coli OP50; Combination - Escherichia coli OP50
657.4417__628.32	24.572	3.1333e-06	5.504	9.9843e-06	Comamonas sp. 12022 MYb131 - Chryseobacterium sp. CHNTR56 MYb120; Combination - Chryseobacterium sp. CHNTR56 MYb120; Chryseobacterium sp. CHNTR56 MYb120 - Escherichia coli OP50; Comamonas sp. 12022 MYb131 - Escherichia coli OP50; Combination - Escherichia coli OP50
462.2587__626.42	24.56	3.1434e-06	5.5026	1.0008e-05	Chryseobacterium sp. CHNTR56 MYb120 - Comamonas sp. 12022 MYb131; Chryseobacterium sp. CHNTR56 MYb120 - Escherichia coli OP50; Combination - Comamonas sp. 12022 MYb131; Combination - Escherichia coli OP50
200.1646__404.86	24.552	3.1498e-06	5.5017	1.0011e-05	Chryseobacterium sp. CHNTR56 MYb120 - Escherichia coli OP50; Comamonas sp. 12022 MYb131 - Escherichia coli OP50; Combination - Escherichia coli OP50
474.1497__486.97	24.549	3.1524e-06	5.5014	1.0011e-05	Comamonas sp. 12022 MYb131 - Chryseobacterium sp. CHNTR56 MYb120; Chryseobacterium sp. CHNTR56 MYb120 - Escherichia coli OP50; Comamonas sp. 12022 MYb131 - Escherichia coli OP50; Combination - Escherichia coli OP50
254.0098__56.06	24.549	3.1528e-06	5.5013	1.0011e-05	Comamonas sp. 12022 MYb131 - Chryseobacterium sp. CHNTR56 MYb120; Chryseobacterium sp. CHNTR56 MYb120 - Escherichia coli OP50; Comamonas sp. 12022 MYb131 - Escherichia coli OP50; Combination - Escherichia coli OP50
587.4193__629.13	24.508	3.1867e-06	5.4967	1.011e-05	Combination - Chryseobacterium sp. CHNTR56 MYb120; Chryseobacterium sp. CHNTR56 MYb120 - Escherichia coli OP50; Comamonas sp. 12022 MYb131 - Escherichia coli OP50; Combination - Escherichia coli OP50
389.7132__326.23	24.488	3.2038e-06	5.4943	1.0155e-05	Chryseobacterium sp. CHNTR56 MYb120 - Escherichia coli OP50; Comamonas sp. 12022 MYb131 - Escherichia coli OP50; Combination - Escherichia coli OP50
434.2487__363.8	24.481	3.21e-06	5.4935	1.0161e-05	Comamonas sp. 12022 MYb131 - Chryseobacterium sp. CHNTR56 MYb120; Combination - Chryseobacterium sp. CHNTR56 MYb120; Chryseobacterium sp. CHNTR56 MYb120 - Escherichia coli OP50; Comamonas sp. 12022 MYb131 - Escherichia coli OP50; Combination - Escherichia coli OP50
80.9484__38.32	24.48	3.2113e-06	5.4933	1.0161e-05	Comamonas sp. 12022 MYb131 - Chryseobacterium sp. CHNTR56 MYb120; Chryseobacterium sp. CHNTR56 MYb120 - Escherichia coli OP50; Comamonas sp. 12022 MYb131 - Escherichia coli OP50; Combination - Escherichia coli OP50
338.3414__874.26	24.462	3.2259e-06	5.4913	1.0198e-05	Chryseobacterium sp. CHNTR56 MYb120 - Escherichia coli OP50; Comamonas sp. 12022 MYb131 - Escherichia coli OP50; Combination - Escherichia coli OP50
143.0396__465.05	24.452	3.2345e-06	5.4902	1.0198e-05	Comamonas sp. 12022 MYb131 - Chryseobacterium sp. CHNTR56 MYb120; Combination - Chryseobacterium sp. CHNTR56 MYb120; Chryseobacterium sp. CHNTR56 MYb120 - Escherichia coli OP50; Comamonas sp. 12022 MYb131 - Escherichia coli OP50; Combination - Escherichia coli OP50
450.7451__343.26	24.451	3.2356e-06	5.49	1.0198e-05	Chryseobacterium sp. CHNTR56 MYb120 - Escherichia coli OP50; Comamonas sp. 12022 MYb131 - Escherichia coli OP50; Combination - Escherichia coli OP50
602.4109__552.98	24.45	3.2363e-06	5.49	1.0198e-05	Chryseobacterium sp. CHNTR56 MYb120 - Escherichia coli OP50; Comamonas sp. 12022 MYb131 - Escherichia coli OP50; Combination - Escherichia coli OP50
293.1169__371.24	24.445	3.2411e-06	5.4893	1.0198e-05	Comamonas sp. 12022 MYb131 - Chryseobacterium sp. CHNTR56 MYb120; Chryseobacterium sp. CHNTR56 MYb120 - Escherichia coli OP50; Comamonas sp. 12022 MYb131 - Escherichia coli OP50; Combination - Escherichia coli OP50
685.3796__370.77	24.443	3.2427e-06	5.4891	1.0198e-05	Chryseobacterium sp. CHNTR56 MYb120 - Escherichia coli OP50; Comamonas sp. 12022 MYb131 - Escherichia coli OP50; Combination - Escherichia coli OP50
515.3095__368.68	24.443	3.2429e-06	5.4891	1.0198e-05	Chryseobacterium sp. CHNTR56 MYb120 - Escherichia coli OP50; Comamonas sp. 12022 MYb131 - Escherichia coli OP50; Combination - Escherichia coli OP50
623.8704__376.63	24.438	3.2467e-06	5.4886	1.0202e-05	Chryseobacterium sp. CHNTR56 MYb120 - Escherichia coli OP50; Comamonas sp. 12022 MYb131 - Escherichia coli OP50; Combination - Escherichia coli OP50
227.6055__266.14	24.432	3.2516e-06	5.4879	1.0208e-05	Chryseobacterium sp. CHNTR56 MYb120 - Escherichia coli OP50; Comamonas sp. 12022 MYb131 - Escherichia coli OP50; Combination - Escherichia coli OP50
543.3933__629.58	24.424	3.2586e-06	5.487	1.0221e-05	Comamonas sp. 12022 MYb131 - Chryseobacterium sp. CHNTR56 MYb120; Combination - Chryseobacterium sp. CHNTR56 MYb120; Chryseobacterium sp. CHNTR56 MYb120 - Escherichia coli OP50; Comamonas sp. 12022 MYb131 - Escherichia coli OP50; Combination - Escherichia coli OP50
674.3439__312.6	24.401	3.2793e-06	5.4842	1.0277e-05	Chryseobacterium sp. CHNTR56 MYb120 - Escherichia coli OP50; Comamonas sp. 12022 MYb131 - Escherichia coli OP50; Combination - Escherichia coli OP50
406.3287__874.12	24.39	3.2885e-06	5.483	1.0297e-05	Comamonas sp. 12022 MYb131 - Chryseobacterium sp. CHNTR56 MYb120; Combination - Chryseobacterium sp. CHNTR56 MYb120; Chryseobacterium sp. CHNTR56 MYb120 - Escherichia coli OP50; Comamonas sp. 12022 MYb131 - Escherichia coli OP50; Combination - Escherichia coli OP50
205.5924__253.56	24.35	3.3239e-06	5.4784	1.0399e-05	Chryseobacterium sp. CHNTR56 MYb120 - Escherichia coli OP50; Comamonas sp. 12022 MYb131 - Escherichia coli OP50; Combination - Escherichia coli OP50
635.3974__628.79	24.344	3.3294e-06	5.4776	1.0401e-05	Comamonas sp. 12022 MYb131 - Chryseobacterium sp. CHNTR56 MYb120; Combination - Chryseobacterium sp. CHNTR56 MYb120; Chryseobacterium sp. CHNTR56 MYb120 - Escherichia coli OP50; Comamonas sp. 12022 MYb131 - Escherichia coli OP50; Combination - Escherichia coli OP50
761.4683__367.87	24.343	3.3304e-06	5.4775	1.0401e-05	Chryseobacterium sp. CHNTR56 MYb120 - Escherichia coli OP50; Comamonas sp. 12022 MYb131 - Escherichia coli OP50; Combination - Escherichia coli OP50
600.4677__664.48	24.329	3.3427e-06	5.4759	1.043e-05	Combination - Chryseobacterium sp. CHNTR56 MYb120; Chryseobacterium sp. CHNTR56 MYb120 - Escherichia coli OP50; Comamonas sp. 12022 MYb131 - Escherichia coli OP50; Combination - Escherichia coli OP50
388.2799__253.55	24.325	3.3459e-06	5.4755	1.0431e-05	Comamonas sp. 12022 MYb131 - Chryseobacterium sp. CHNTR56 MYb120; Combination - Chryseobacterium sp. CHNTR56 MYb120; Chryseobacterium sp. CHNTR56 MYb120 - Escherichia coli OP50; Comamonas sp. 12022 MYb131 - Escherichia coli OP50; Combination - Escherichia coli OP50
564.8389__349.37	24.305	3.3642e-06	5.4731	1.0479e-05	Chryseobacterium sp. CHNTR56 MYb120 - Escherichia coli OP50; Comamonas sp. 12022 MYb131 - Escherichia coli OP50; Combination - Escherichia coli OP50
542.3898__629.58	24.297	3.3706e-06	5.4723	1.0482e-05	Combination - Chryseobacterium sp. CHNTR56 MYb120; Chryseobacterium sp. CHNTR56 MYb120 - Escherichia coli OP50; Comamonas sp. 12022 MYb131 - Escherichia coli OP50; Combination - Escherichia coli OP50
280.2633__773.08	24.292	3.3751e-06	5.4717	1.0482e-05	Chryseobacterium sp. CHNTR56 MYb120 - Escherichia coli OP50; Comamonas sp. 12022 MYb131 - Escherichia coli OP50; Combination - Escherichia coli OP50
167.5756__370.92	24.286	3.3806e-06	5.471	1.0482e-05	Comamonas sp. 12022 MYb131 - Chryseobacterium sp. CHNTR56 MYb120; Chryseobacterium sp. CHNTR56 MYb120 - Escherichia coli OP50; Comamonas sp. 12022 MYb131 - Escherichia coli OP50; Combination - Escherichia coli OP50
243.2511__576.43	24.286	3.3809e-06	5.471	1.0482e-05	Comamonas sp. 12022 MYb131 - Chryseobacterium sp. CHNTR56 MYb120; Combination - Chryseobacterium sp. CHNTR56 MYb120; Chryseobacterium sp. CHNTR56 MYb120 - Escherichia coli OP50; Comamonas sp. 12022 MYb131 - Escherichia coli OP50; Combination - Escherichia coli OP50
526.3535__629.33	24.285	3.3822e-06	5.4708	1.0482e-05	Chryseobacterium sp. CHNTR56 MYb120 - Escherichia coli OP50; Comamonas sp. 12022 MYb131 - Escherichia coli OP50; Combination - Escherichia coli OP50
525.329__361.87	24.284	3.3824e-06	5.4708	1.0482e-05	Chryseobacterium sp. CHNTR56 MYb120 - Escherichia coli OP50; Comamonas sp. 12022 MYb131 - Escherichia coli OP50; Combination - Escherichia coli OP50
198.1852__453.02	24.278	3.3879e-06	5.4701	1.049e-05	Chryseobacterium sp. CHNTR56 MYb120 - Escherichia coli OP50; Comamonas sp. 12022 MYb131 - Escherichia coli OP50; Combination - Escherichia coli OP50
501.3761__812.95	24.256	3.4078e-06	5.4675	1.0542e-05	Comamonas sp. 12022 MYb131 - Chryseobacterium sp. CHNTR56 MYb120; Combination - Chryseobacterium sp. CHNTR56 MYb120; Chryseobacterium sp. CHNTR56 MYb120 - Escherichia coli OP50; Comamonas sp. 12022 MYb131 - Escherichia coli OP50; Combination - Escherichia coli OP50
507.122__471.11	24.224	3.4378e-06	5.4637	1.0617e-05	Comamonas sp. 12022 MYb131 - Chryseobacterium sp. CHNTR56 MYb120; Chryseobacterium sp. CHNTR56 MYb120 - Escherichia coli OP50; Comamonas sp. 12022 MYb131 - Combination; Comamonas sp. 12022 MYb131 - Escherichia coli OP50; Combination - Escherichia coli OP50
256.2632__838.12	24.223	3.4379e-06	5.4637	1.0617e-05	Chryseobacterium sp. CHNTR56 MYb120 - Escherichia coli OP50; Comamonas sp. 12022 MYb131 - Escherichia coli OP50; Combination - Escherichia coli OP50
439.2525__343.4	24.214	3.4469e-06	5.4626	1.0628e-05	Chryseobacterium sp. CHNTR56 MYb120 - Escherichia coli OP50; Comamonas sp. 12022 MYb131 - Escherichia coli OP50; Combination - Escherichia coli OP50
675.4062__367.54	24.213	3.4475e-06	5.4625	1.0628e-05	Chryseobacterium sp. CHNTR56 MYb120 - Escherichia coli OP50; Comamonas sp. 12022 MYb131 - Escherichia coli OP50; Combination - Escherichia coli OP50
734.4893__555.81	24.205	3.4554e-06	5.4615	1.0644e-05	Chryseobacterium sp. CHNTR56 MYb120 - Escherichia coli OP50; Comamonas sp. 12022 MYb131 - Escherichia coli OP50; Combination - Escherichia coli OP50
428.2851__279.15	24.177	3.4805e-06	5.4584	1.071e-05	Comamonas sp. 12022 MYb131 - Chryseobacterium sp. CHNTR56 MYb120; Chryseobacterium sp. CHNTR56 MYb120 - Escherichia coli OP50; Comamonas sp. 12022 MYb131 - Escherichia coli OP50; Combination - Escherichia coli OP50
560.3907__551.83	24.175	3.4827e-06	5.4581	1.071e-05	Chryseobacterium sp. CHNTR56 MYb120 - Escherichia coli OP50; Comamonas sp. 12022 MYb131 - Escherichia coli OP50; Combination - Escherichia coli OP50
367.1326__771.26	24.158	3.499e-06	5.4561	1.0751e-05	Comamonas sp. 12022 MYb131 - Chryseobacterium sp. CHNTR56 MYb120; Combination - Chryseobacterium sp. CHNTR56 MYb120; Chryseobacterium sp. CHNTR56 MYb120 - Escherichia coli OP50; Comamonas sp. 12022 MYb131 - Escherichia coli OP50; Combination - Escherichia coli OP50
530.4165__665.37	24.145	3.511e-06	5.4546	1.0778e-05	Comamonas sp. 12022 MYb131 - Chryseobacterium sp. CHNTR56 MYb120; Combination - Chryseobacterium sp. CHNTR56 MYb120; Chryseobacterium sp. CHNTR56 MYb120 - Escherichia coli OP50; Comamonas sp. 12022 MYb131 - Escherichia coli OP50; Combination - Escherichia coli OP50
299.1827__537.37	24.142	3.5141e-06	5.4542	1.0779e-05	Chryseobacterium sp. CHNTR56 MYb120 - Escherichia coli OP50; Comamonas sp. 12022 MYb131 - Escherichia coli OP50; Combination - Escherichia coli OP50
524.3355__221.19	24.107	3.5471e-06	5.4501	1.087e-05	Chryseobacterium sp. CHNTR56 MYb120 - Escherichia coli OP50; Comamonas sp. 12022 MYb131 - Escherichia coli OP50; Combination - Escherichia coli OP50
342.3__569.19	24.099	3.5547e-06	5.4492	1.0885e-05	Chryseobacterium sp. CHNTR56 MYb120 - Escherichia coli OP50; Comamonas sp. 12022 MYb131 - Escherichia coli OP50; Combination - Escherichia coli OP50
365.1572__239.29	24.072	3.5803e-06	5.4461	1.0954e-05	Comamonas sp. 12022 MYb131 - Chryseobacterium sp. CHNTR56 MYb120; Combination - Chryseobacterium sp. CHNTR56 MYb120; Chryseobacterium sp. CHNTR56 MYb120 - Escherichia coli OP50; Comamonas sp. 12022 MYb131 - Escherichia coli OP50; Combination - Escherichia coli OP50
674.4678__554.99	24.062	3.5902e-06	5.4449	1.0975e-05	Chryseobacterium sp. CHNTR56 MYb120 - Escherichia coli OP50; Comamonas sp. 12022 MYb131 - Escherichia coli OP50; Combination - Escherichia coli OP50
499.7789__353.03	24.051	3.6011e-06	5.4436	1.0999e-05	Chryseobacterium sp. CHNTR56 MYb120 - Escherichia coli OP50; Comamonas sp. 12022 MYb131 - Escherichia coli OP50; Combination - Escherichia coli OP50
236.113__370.79	24.046	3.6053e-06	5.4431	1.0999e-05	Comamonas sp. 12022 MYb131 - Chryseobacterium sp. CHNTR56 MYb120; Chryseobacterium sp. CHNTR56 MYb120 - Escherichia coli OP50; Comamonas sp. 12022 MYb131 - Escherichia coli OP50; Combination - Escherichia coli OP50
518.6637__382.39	24.044	3.6075e-06	5.4428	1.0999e-05	Combination - Chryseobacterium sp. CHNTR56 MYb120; Chryseobacterium sp. CHNTR56 MYb120 - Escherichia coli OP50; Comamonas sp. 12022 MYb131 - Escherichia coli OP50; Combination - Escherichia coli OP50
236.1724__654.68	24.014	3.637e-06	5.4393	1.1072e-05	Comamonas sp. 12022 MYb131 - Chryseobacterium sp. CHNTR56 MYb120; Chryseobacterium sp. CHNTR56 MYb120 - Escherichia coli OP50; Comamonas sp. 12022 MYb131 - Escherichia coli OP50; Combination - Escherichia coli OP50
392.1906__283.97	24.011	3.64e-06	5.4389	1.1072e-05	Chryseobacterium sp. CHNTR56 MYb120 - Escherichia coli OP50; Comamonas sp. 12022 MYb131 - Escherichia coli OP50; Combination - Escherichia coli OP50
683.9048__370.81	24.003	3.6479e-06	5.438	1.1072e-05	Chryseobacterium sp. CHNTR56 MYb120 - Escherichia coli OP50; Comamonas sp. 12022 MYb131 - Escherichia coli OP50; Combination - Escherichia coli OP50
225.5999__553.89	24.002	3.6488e-06	5.4378	1.1072e-05	Chryseobacterium sp. CHNTR56 MYb120 - Escherichia coli OP50; Comamonas sp. 12022 MYb131 - Escherichia coli OP50; Combination - Escherichia coli OP50
646.437__554.04	24	3.6501e-06	5.4377	1.1072e-05	Chryseobacterium sp. CHNTR56 MYb120 - Escherichia coli OP50; Comamonas sp. 12022 MYb131 - Escherichia coli OP50; Combination - Escherichia coli OP50
834.4666__590.98	23.999	3.6519e-06	5.4375	1.1072e-05	Combination - Chryseobacterium sp. CHNTR56 MYb120; Chryseobacterium sp. CHNTR56 MYb120 - Escherichia coli OP50; Comamonas sp. 12022 MYb131 - Escherichia coli OP50; Combination - Escherichia coli OP50
339.3448__874.28	23.998	3.6528e-06	5.4374	1.1072e-05	Chryseobacterium sp. CHNTR56 MYb120 - Escherichia coli OP50; Comamonas sp. 12022 MYb131 - Escherichia coli OP50; Combination - Escherichia coli OP50
318.1918__304.66	23.993	3.657e-06	5.4369	1.1076e-05	Chryseobacterium sp. CHNTR56 MYb120 - Escherichia coli OP50; Comamonas sp. 12022 MYb131 - Escherichia coli OP50; Combination - Escherichia coli OP50
591.3504__581.19	23.987	3.6628e-06	5.4362	1.1084e-05	Chryseobacterium sp. CHNTR56 MYb120 - Escherichia coli OP50; Comamonas sp. 12022 MYb131 - Escherichia coli OP50; Combination - Escherichia coli OP50
101.0793__174.55	23.971	3.6788e-06	5.4343	1.1123e-05	Chryseobacterium sp. CHNTR56 MYb120 - Combination; Chryseobacterium sp. CHNTR56 MYb120 - Escherichia coli OP50; Comamonas sp. 12022 MYb131 - Escherichia coli OP50; Combination - Escherichia coli OP50
564.3434__551.82	23.945	3.7053e-06	5.4312	1.1194e-05	Chryseobacterium sp. CHNTR56 MYb120 - Escherichia coli OP50; Comamonas sp. 12022 MYb131 - Escherichia coli OP50; Combination - Escherichia coli OP50
423.2747__338.06	23.919	3.7314e-06	5.4281	1.1254e-05	Chryseobacterium sp. CHNTR56 MYb120 - Escherichia coli OP50; Comamonas sp. 12022 MYb131 - Escherichia coli OP50; Combination - Escherichia coli OP50
85.1011__667.78	23.919	3.7315e-06	5.4281	1.1254e-05	Comamonas sp. 12022 MYb131 - Chryseobacterium sp. CHNTR56 MYb120; Combination - Chryseobacterium sp. CHNTR56 MYb120; Chryseobacterium sp. CHNTR56 MYb120 - Escherichia coli OP50; Comamonas sp. 12022 MYb131 - Escherichia coli OP50; Combination - Escherichia coli OP50
811.481__591	23.903	3.7476e-06	5.4263	1.1293e-05	Chryseobacterium sp. CHNTR56 MYb120 - Escherichia coli OP50; Comamonas sp. 12022 MYb131 - Escherichia coli OP50; Combination - Escherichia coli OP50
349.2582__629.13	23.889	3.7617e-06	5.4246	1.1326e-05	Chryseobacterium sp. CHNTR56 MYb120 - Escherichia coli OP50; Comamonas sp. 12022 MYb131 - Escherichia coli OP50; Combination - Escherichia coli OP50
536.8217__362	23.876	3.7747e-06	5.4231	1.1349e-05	Chryseobacterium sp. CHNTR56 MYb120 - Escherichia coli OP50; Comamonas sp. 12022 MYb131 - Escherichia coli OP50; Combination - Escherichia coli OP50
620.9046__357.21	23.875	3.7758e-06	5.423	1.1349e-05	Chryseobacterium sp. CHNTR56 MYb120 - Escherichia coli OP50; Comamonas sp. 12022 MYb131 - Escherichia coli OP50; Combination - Escherichia coli OP50
580.3174__551.84	23.852	3.7996e-06	5.4203	1.1411e-05	Chryseobacterium sp. CHNTR56 MYb120 - Escherichia coli OP50; Comamonas sp. 12022 MYb131 - Escherichia coli OP50; Combination - Escherichia coli OP50
850.5728__626.47	23.842	3.8092e-06	5.4192	1.1422e-05	Chryseobacterium sp. CHNTR56 MYb120 - Escherichia coli OP50; Comamonas sp. 12022 MYb131 - Escherichia coli OP50; Combination - Escherichia coli OP50
813.5245__332.1	23.84	3.8116e-06	5.4189	1.1422e-05	Chryseobacterium sp. CHNTR56 MYb120 - Escherichia coli OP50; Comamonas sp. 12022 MYb131 - Escherichia coli OP50; Combination - Escherichia coli OP50
468.1912__471.26	23.836	3.8159e-06	5.4184	1.1422e-05	Comamonas sp. 12022 MYb131 - Chryseobacterium sp. CHNTR56 MYb120; Chryseobacterium sp. CHNTR56 MYb120 - Escherichia coli OP50; Comamonas sp. 12022 MYb131 - Escherichia coli OP50; Combination - Escherichia coli OP50
354.2328__520.85	23.834	3.8181e-06	5.4182	1.1422e-05	Comamonas sp. 12022 MYb131 - Chryseobacterium sp. CHNTR56 MYb120; Chryseobacterium sp. CHNTR56 MYb120 - Escherichia coli OP50; Comamonas sp. 12022 MYb131 - Escherichia coli OP50; Combination - Escherichia coli OP50
690.8886__370.82	23.833	3.8189e-06	5.4181	1.1422e-05	Chryseobacterium sp. CHNTR56 MYb120 - Escherichia coli OP50; Comamonas sp. 12022 MYb131 - Escherichia coli OP50; Combination - Escherichia coli OP50
691.4665__554.99	23.823	3.8296e-06	5.4168	1.1439e-05	Chryseobacterium sp. CHNTR56 MYb120 - Escherichia coli OP50; Comamonas sp. 12022 MYb131 - Escherichia coli OP50; Combination - Escherichia coli OP50
331.2477__491.66	23.821	3.8309e-06	5.4167	1.1439e-05	Comamonas sp. 12022 MYb131 - Chryseobacterium sp. CHNTR56 MYb120; Combination - Chryseobacterium sp. CHNTR56 MYb120; Chryseobacterium sp. CHNTR56 MYb120 - Escherichia coli OP50; Comamonas sp. 12022 MYb131 - Escherichia coli OP50; Combination - Escherichia coli OP50
74.2529__276.92	23.818	3.8349e-06	5.4162	1.1441e-05	Chryseobacterium sp. CHNTR56 MYb120 - Escherichia coli OP50; Comamonas sp. 12022 MYb131 - Escherichia coli OP50; Combination - Escherichia coli OP50
471.3401__657.21	23.804	3.8491e-06	5.4146	1.1474e-05	Combination - Chryseobacterium sp. CHNTR56 MYb120; Chryseobacterium sp. CHNTR56 MYb120 - Escherichia coli OP50; Comamonas sp. 12022 MYb131 - Escherichia coli OP50; Combination - Escherichia coli OP50
300.1985__223.94	23.797	3.8568e-06	5.4138	1.1488e-05	Comamonas sp. 12022 MYb131 - Chryseobacterium sp. CHNTR56 MYb120; Combination - Chryseobacterium sp. CHNTR56 MYb120; Chryseobacterium sp. CHNTR56 MYb120 - Escherichia coli OP50; Comamonas sp. 12022 MYb131 - Escherichia coli OP50; Combination - Escherichia coli OP50
657.3585__583.81	23.79	3.8633e-06	5.413	1.1497e-05	Chryseobacterium sp. CHNTR56 MYb120 - Escherichia coli OP50; Comamonas sp. 12022 MYb131 - Escherichia coli OP50; Combination - Escherichia coli OP50
602.8366__356.97	23.787	3.8669e-06	5.4126	1.1498e-05	Chryseobacterium sp. CHNTR56 MYb120 - Escherichia coli OP50; Comamonas sp. 12022 MYb131 - Escherichia coli OP50; Combination - Escherichia coli OP50
745.4113__588.16	23.778	3.8767e-06	5.4115	1.1518e-05	Chryseobacterium sp. CHNTR56 MYb120 - Escherichia coli OP50; Comamonas sp. 12022 MYb131 - Escherichia coli OP50; Combination - Escherichia coli OP50
278.0969__487.18	23.771	3.8841e-06	5.4107	1.1531e-05	Comamonas sp. 12022 MYb131 - Chryseobacterium sp. CHNTR56 MYb120; Chryseobacterium sp. CHNTR56 MYb120 - Escherichia coli OP50; Comamonas sp. 12022 MYb131 - Escherichia coli OP50; Combination - Escherichia coli OP50
378.2087__555.85	23.754	3.902e-06	5.4087	1.1563e-05	Chryseobacterium sp. CHNTR56 MYb120 - Escherichia coli OP50; Comamonas sp. 12022 MYb131 - Escherichia coli OP50; Combination - Escherichia coli OP50
279.2041__433.01	23.752	3.9034e-06	5.4086	1.1563e-05	Chryseobacterium sp. CHNTR56 MYb120 - Escherichia coli OP50; Comamonas sp. 12022 MYb131 - Escherichia coli OP50; Combination - Escherichia coli OP50
312.2725__627.58	23.751	3.9052e-06	5.4084	1.1563e-05	Comamonas sp. 12022 MYb131 - Chryseobacterium sp. CHNTR56 MYb120; Chryseobacterium sp. CHNTR56 MYb120 - Escherichia coli OP50; Comamonas sp. 12022 MYb131 - Escherichia coli OP50; Combination - Escherichia coli OP50
71.9378__554.04	23.748	3.9077e-06	5.4081	1.1563e-05	Chryseobacterium sp. CHNTR56 MYb120 - Escherichia coli OP50; Comamonas sp. 12022 MYb131 - Escherichia coli OP50; Combination - Escherichia coli OP50
576.3595__356.57	23.736	3.9212e-06	5.4066	1.1583e-05	Chryseobacterium sp. CHNTR56 MYb120 - Escherichia coli OP50; Comamonas sp. 12022 MYb131 - Escherichia coli OP50; Combination - Escherichia coli OP50
769.4608__589.76	23.735	3.9218e-06	5.4065	1.1583e-05	Chryseobacterium sp. CHNTR56 MYb120 - Escherichia coli OP50; Comamonas sp. 12022 MYb131 - Escherichia coli OP50; Combination - Escherichia coli OP50
321.1305__223.21	23.73	3.9268e-06	5.406	1.1583e-05	Combination - Chryseobacterium sp. CHNTR56 MYb120; Chryseobacterium sp. CHNTR56 MYb120 - Escherichia coli OP50; Comamonas sp. 12022 MYb131 - Escherichia coli OP50; Combination - Escherichia coli OP50
529.4136__665.5	23.73	3.9274e-06	5.4059	1.1583e-05	Comamonas sp. 12022 MYb131 - Chryseobacterium sp. CHNTR56 MYb120; Combination - Chryseobacterium sp. CHNTR56 MYb120; Chryseobacterium sp. CHNTR56 MYb120 - Escherichia coli OP50; Comamonas sp. 12022 MYb131 - Escherichia coli OP50; Combination - Escherichia coli OP50
502.3221__277.3	23.695	3.9643e-06	5.4018	1.1682e-05	Chryseobacterium sp. CHNTR56 MYb120 - Escherichia coli OP50; Comamonas sp. 12022 MYb131 - Escherichia coli OP50; Combination - Escherichia coli OP50
648.443__554.04	23.692	3.9684e-06	5.4014	1.1685e-05	Chryseobacterium sp. CHNTR56 MYb120 - Escherichia coli OP50; Comamonas sp. 12022 MYb131 - Escherichia coli OP50; Combination - Escherichia coli OP50
541.3515__344.6	23.679	3.9825e-06	5.3998	1.1715e-05	Chryseobacterium sp. CHNTR56 MYb120 - Escherichia coli OP50; Comamonas sp. 12022 MYb131 - Escherichia coli OP50; Combination - Escherichia coli OP50
544.3964__629.16	23.675	3.9865e-06	5.3994	1.1715e-05	Combination - Chryseobacterium sp. CHNTR56 MYb120; Chryseobacterium sp. CHNTR56 MYb120 - Escherichia coli OP50; Comamonas sp. 12022 MYb131 - Escherichia coli OP50; Combination - Escherichia coli OP50
103.0587__71.53	23.673	3.9883e-06	5.3992	1.1715e-05	Chryseobacterium sp. CHNTR56 MYb120 - Escherichia coli OP50; Comamonas sp. 12022 MYb131 - Escherichia coli OP50; Combination - Escherichia coli OP50
556.4416__665.51	23.67	3.9923e-06	5.3988	1.1717e-05	Combination - Chryseobacterium sp. CHNTR56 MYb120; Chryseobacterium sp. CHNTR56 MYb120 - Escherichia coli OP50; Comamonas sp. 12022 MYb131 - Escherichia coli OP50; Combination - Escherichia coli OP50
233.1171__478.84	23.644	4.0205e-06	5.3957	1.179e-05	Chryseobacterium sp. CHNTR56 MYb120 - Escherichia coli OP50; Comamonas sp. 12022 MYb131 - Escherichia coli OP50; Combination - Escherichia coli OP50
647.4405__554.04	23.636	4.0296e-06	5.3947	1.1807e-05	Chryseobacterium sp. CHNTR56 MYb120 - Escherichia coli OP50; Comamonas sp. 12022 MYb131 - Escherichia coli OP50; Combination - Escherichia coli OP50
608.3697__581.15	23.622	4.0444e-06	5.3931	1.1841e-05	Chryseobacterium sp. CHNTR56 MYb120 - Escherichia coli OP50; Comamonas sp. 12022 MYb131 - Escherichia coli OP50; Combination - Escherichia coli OP50
501.3025__382.43	23.619	4.0482e-06	5.3927	1.1842e-05	Combination - Chryseobacterium sp. CHNTR56 MYb120; Chryseobacterium sp. CHNTR56 MYb120 - Escherichia coli OP50; Comamonas sp. 12022 MYb131 - Escherichia coli OP50; Combination - Escherichia coli OP50
403.7063__589.53	23.608	4.0601e-06	5.3915	1.1868e-05	Chryseobacterium sp. CHNTR56 MYb120 - Escherichia coli OP50; Comamonas sp. 12022 MYb131 - Escherichia coli OP50; Combination - Escherichia coli OP50
643.6103__161.99	23.603	4.0655e-06	5.3909	1.1873e-05	Chryseobacterium sp. CHNTR56 MYb120 - Comamonas sp. 12022 MYb131; Chryseobacterium sp. CHNTR56 MYb120 - Escherichia coli OP50; Combination - Comamonas sp. 12022 MYb131; Combination - Escherichia coli OP50
321.1522__207.86	23.6	4.0684e-06	5.3906	1.1873e-05	Chryseobacterium sp. CHNTR56 MYb120 - Escherichia coli OP50; Comamonas sp. 12022 MYb131 - Escherichia coli OP50; Combination - Escherichia coli OP50
828.5078__590.96	23.577	4.0943e-06	5.3878	1.1932e-05	Chryseobacterium sp. CHNTR56 MYb120 - Escherichia coli OP50; Comamonas sp. 12022 MYb131 - Escherichia coli OP50; Combination - Escherichia coli OP50
521.6327__382.46	23.576	4.0953e-06	5.3877	1.1932e-05	Combination - Chryseobacterium sp. CHNTR56 MYb120; Chryseobacterium sp. CHNTR56 MYb120 - Escherichia coli OP50; Comamonas sp. 12022 MYb131 - Escherichia coli OP50; Combination - Escherichia coli OP50
514.8087__357.96	23.572	4.1e-06	5.3872	1.1936e-05	Chryseobacterium sp. CHNTR56 MYb120 - Escherichia coli OP50; Comamonas sp. 12022 MYb131 - Escherichia coli OP50; Combination - Escherichia coli OP50
497.3319__550.5	23.563	4.1096e-06	5.3862	1.1954e-05	Chryseobacterium sp. CHNTR56 MYb120 - Escherichia coli OP50; Comamonas sp. 12022 MYb131 - Escherichia coli OP50; Combination - Escherichia coli OP50
466.175__487.92	23.56	4.1131e-06	5.3858	1.1955e-05	Comamonas sp. 12022 MYb131 - Chryseobacterium sp. CHNTR56 MYb120; Chryseobacterium sp. CHNTR56 MYb120 - Escherichia coli OP50; Comamonas sp. 12022 MYb131 - Escherichia coli OP50; Combination - Escherichia coli OP50
569.3068__577.98	23.535	4.1414e-06	5.3829	1.2027e-05	Chryseobacterium sp. CHNTR56 MYb120 - Escherichia coli OP50; Comamonas sp. 12022 MYb131 - Escherichia coli OP50; Combination - Escherichia coli OP50
575.4455__664.25	23.531	4.1459e-06	5.3824	1.203e-05	Comamonas sp. 12022 MYb131 - Chryseobacterium sp. CHNTR56 MYb120; Combination - Chryseobacterium sp. CHNTR56 MYb120; Chryseobacterium sp. CHNTR56 MYb120 - Escherichia coli OP50; Comamonas sp. 12022 MYb131 - Escherichia coli OP50; Combination - Escherichia coli OP50
255.193__404.62	23.526	4.1524e-06	5.3817	1.204e-05	Chryseobacterium sp. CHNTR56 MYb120 - Escherichia coli OP50; Comamonas sp. 12022 MYb131 - Escherichia coli OP50; Combination - Escherichia coli OP50
655.4196__312.57	23.52	4.1588e-06	5.381	1.2041e-05	Chryseobacterium sp. CHNTR56 MYb120 - Escherichia coli OP50; Comamonas sp. 12022 MYb131 - Escherichia coli OP50; Combination - Escherichia coli OP50
336.2962__669.73	23.513	4.1663e-06	5.3803	1.2041e-05	Chryseobacterium sp. CHNTR56 MYb120 - Escherichia coli OP50; Comamonas sp. 12022 MYb131 - Escherichia coli OP50; Combination - Escherichia coli OP50
523.3315__221.16	23.512	4.1681e-06	5.3801	1.2041e-05	Chryseobacterium sp. CHNTR56 MYb120 - Escherichia coli OP50; Comamonas sp. 12022 MYb131 - Escherichia coli OP50; Combination - Escherichia coli OP50
219.1139__267.08	23.511	4.1694e-06	5.3799	1.2041e-05	Chryseobacterium sp. CHNTR56 MYb120 - Escherichia coli OP50; Comamonas sp. 12022 MYb131 - Escherichia coli OP50; Combination - Escherichia coli OP50
75.4893__586.24	23.511	4.1696e-06	5.3799	1.2041e-05	Chryseobacterium sp. CHNTR56 MYb120 - Escherichia coli OP50; Comamonas sp. 12022 MYb131 - Escherichia coli OP50; Combination - Escherichia coli OP50
438.2385__266.13	23.494	4.189e-06	5.3779	1.2087e-05	Chryseobacterium sp. CHNTR56 MYb120 - Escherichia coli OP50; Comamonas sp. 12022 MYb131 - Escherichia coli OP50; Combination - Escherichia coli OP50
656.2259__883.15	23.487	4.1966e-06	5.3771	1.21e-05	Comamonas sp. 12022 MYb131 - Chryseobacterium sp. CHNTR56 MYb120; Chryseobacterium sp. CHNTR56 MYb120 - Escherichia coli OP50; Comamonas sp. 12022 MYb131 - Escherichia coli OP50; Combination - Escherichia coli OP50
730.4678__373.88	23.476	4.2096e-06	5.3758	1.2127e-05	Chryseobacterium sp. CHNTR56 MYb120 - Escherichia coli OP50; Comamonas sp. 12022 MYb131 - Escherichia coli OP50; Combination - Escherichia coli OP50
636.4067__628.65	23.47	4.2156e-06	5.3751	1.2135e-05	Comamonas sp. 12022 MYb131 - Chryseobacterium sp. CHNTR56 MYb120; Combination - Chryseobacterium sp. CHNTR56 MYb120; Chryseobacterium sp. CHNTR56 MYb120 - Escherichia coli OP50; Comamonas sp. 12022 MYb131 - Escherichia coli OP50; Combination - Escherichia coli OP50
232.1908__380.91	23.463	4.2239e-06	5.3743	1.2149e-05	Comamonas sp. 12022 MYb131 - Chryseobacterium sp. CHNTR56 MYb120; Combination - Chryseobacterium sp. CHNTR56 MYb120; Chryseobacterium sp. CHNTR56 MYb120 - Escherichia coli OP50; Comamonas sp. 12022 MYb131 - Escherichia coli OP50; Combination - Escherichia coli OP50
198.1852__386.65	23.46	4.228e-06	5.3739	1.2151e-05	Chryseobacterium sp. CHNTR56 MYb120 - Escherichia coli OP50; Comamonas sp. 12022 MYb131 - Escherichia coli OP50; Combination - Escherichia coli OP50
658.3621__583.83	23.448	4.2423e-06	5.3724	1.2183e-05	Chryseobacterium sp. CHNTR56 MYb120 - Escherichia coli OP50; Comamonas sp. 12022 MYb131 - Escherichia coli OP50; Combination - Escherichia coli OP50
236.1045__296.13	23.441	4.2496e-06	5.3717	1.2194e-05	Comamonas sp. 12022 MYb131 - Chryseobacterium sp. CHNTR56 MYb120; Combination - Chryseobacterium sp. CHNTR56 MYb120; Chryseobacterium sp. CHNTR56 MYb120 - Escherichia coli OP50; Comamonas sp. 12022 MYb131 - Escherichia coli OP50; Combination - Escherichia coli OP50
453.17__479.54	23.435	4.2564e-06	5.371	1.2204e-05	Comamonas sp. 12022 MYb131 - Chryseobacterium sp. CHNTR56 MYb120; Chryseobacterium sp. CHNTR56 MYb120 - Escherichia coli OP50; Comamonas sp. 12022 MYb131 - Escherichia coli OP50; Combination - Escherichia coli OP50
131.9743__28.68	23.421	4.2734e-06	5.3692	1.2243e-05	Chryseobacterium sp. CHNTR56 MYb120 - Escherichia coli OP50; Comamonas sp. 12022 MYb131 - Escherichia coli OP50; Combination - Escherichia coli OP50
275.1463__230.18	23.405	4.292e-06	5.3673	1.2275e-05	Chryseobacterium sp. CHNTR56 MYb120 - Escherichia coli OP50; Comamonas sp. 12022 MYb131 - Escherichia coli OP50; Combination - Escherichia coli OP50
106.0371__591.36	23.404	4.2932e-06	5.3672	1.2275e-05	Comamonas sp. 12022 MYb131 - Chryseobacterium sp. CHNTR56 MYb120; Combination - Chryseobacterium sp. CHNTR56 MYb120; Chryseobacterium sp. CHNTR56 MYb120 - Escherichia coli OP50; Comamonas sp. 12022 MYb131 - Escherichia coli OP50; Combination - Escherichia coli OP50
529.3149__381.96	23.403	4.2949e-06	5.367	1.2275e-05	Chryseobacterium sp. CHNTR56 MYb120 - Escherichia coli OP50; Comamonas sp. 12022 MYb131 - Escherichia coli OP50; Combination - Escherichia coli OP50
423.7764__338.06	23.399	4.2994e-06	5.3666	1.2278e-05	Chryseobacterium sp. CHNTR56 MYb120 - Escherichia coli OP50; Comamonas sp. 12022 MYb131 - Escherichia coli OP50; Combination - Escherichia coli OP50
415.7787__337.76	23.388	4.3125e-06	5.3653	1.2306e-05	Chryseobacterium sp. CHNTR56 MYb120 - Escherichia coli OP50; Comamonas sp. 12022 MYb131 - Escherichia coli OP50; Combination - Escherichia coli OP50
690.4631__555	23.376	4.326e-06	5.3639	1.2334e-05	Chryseobacterium sp. CHNTR56 MYb120 - Escherichia coli OP50; Comamonas sp. 12022 MYb131 - Escherichia coli OP50; Combination - Escherichia coli OP50
370.2431__292.5	23.367	4.3371e-06	5.3628	1.2356e-05	Comamonas sp. 12022 MYb131 - Chryseobacterium sp. CHNTR56 MYb120; Chryseobacterium sp. CHNTR56 MYb120 - Escherichia coli OP50; Comamonas sp. 12022 MYb131 - Escherichia coli OP50; Combination - Escherichia coli OP50
697.4322__585.78	23.359	4.3465e-06	5.3619	1.2373e-05	Chryseobacterium sp. CHNTR56 MYb120 - Escherichia coli OP50; Comamonas sp. 12022 MYb131 - Escherichia coli OP50; Combination - Escherichia coli OP50
740.454__587.73	23.343	4.366e-06	5.3599	1.2412e-05	Chryseobacterium sp. CHNTR56 MYb120 - Escherichia coli OP50; Comamonas sp. 12022 MYb131 - Escherichia coli OP50; Combination - Escherichia coli OP50
473.8177__657.21	23.341	4.3684e-06	5.3597	1.2412e-05	Combination - Chryseobacterium sp. CHNTR56 MYb120; Chryseobacterium sp. CHNTR56 MYb120 - Escherichia coli OP50; Comamonas sp. 12022 MYb131 - Escherichia coli OP50; Combination - Escherichia coli OP50
364.3418__733.5	23.339	4.3705e-06	5.3595	1.2412e-05	Comamonas sp. 12022 MYb131 - Chryseobacterium sp. CHNTR56 MYb120; Chryseobacterium sp. CHNTR56 MYb120 - Escherichia coli OP50; Comamonas sp. 12022 MYb131 - Escherichia coli OP50; Combination - Escherichia coli OP50
238.8623__38.34	23.336	4.374e-06	5.3591	1.2412e-05	Comamonas sp. 12022 MYb131 - Chryseobacterium sp. CHNTR56 MYb120; Chryseobacterium sp. CHNTR56 MYb120 - Escherichia coli OP50; Comamonas sp. 12022 MYb131 - Escherichia coli OP50; Combination - Escherichia coli OP50
71.8264__554.02	23.333	4.3779e-06	5.3587	1.2414e-05	Chryseobacterium sp. CHNTR56 MYb120 - Escherichia coli OP50; Comamonas sp. 12022 MYb131 - Escherichia coli OP50; Combination - Escherichia coli OP50
512.9478__42.98	23.302	4.415e-06	5.3551	1.2509e-05	Comamonas sp. 12022 MYb131 - Chryseobacterium sp. CHNTR56 MYb120; Combination - Chryseobacterium sp. CHNTR56 MYb120; Chryseobacterium sp. CHNTR56 MYb120 - Escherichia coli OP50; Comamonas sp. 12022 MYb131 - Escherichia coli OP50; Combination - Escherichia coli OP50
242.0646__202.94	23.299	4.419e-06	5.3547	1.2511e-05	Combination - Chryseobacterium sp. CHNTR56 MYb120; Escherichia coli OP50 - Chryseobacterium sp. CHNTR56 MYb120; Escherichia coli OP50 - Comamonas sp. 12022 MYb131; Escherichia coli OP50 - Combination
559.3882__551.81	23.296	4.4227e-06	5.3543	1.2511e-05	Chryseobacterium sp. CHNTR56 MYb120 - Escherichia coli OP50; Comamonas sp. 12022 MYb131 - Escherichia coli OP50; Combination - Escherichia coli OP50
512.6537__382.38	23.285	4.4365e-06	5.353	1.2541e-05	Combination - Chryseobacterium sp. CHNTR56 MYb120; Chryseobacterium sp. CHNTR56 MYb120 - Escherichia coli OP50; Comamonas sp. 12022 MYb131 - Escherichia coli OP50; Combination - Escherichia coli OP50
630.4418__554.04	23.217	4.5203e-06	5.3448	1.2767e-05	Chryseobacterium sp. CHNTR56 MYb120 - Escherichia coli OP50; Comamonas sp. 12022 MYb131 - Escherichia coli OP50; Combination - Escherichia coli OP50
173.5497__74.98	23.201	4.541e-06	5.3429	1.2809e-05	Comamonas sp. 12022 MYb131 - Chryseobacterium sp. CHNTR56 MYb120; Chryseobacterium sp. CHNTR56 MYb120 - Combination; Escherichia coli OP50 - Chryseobacterium sp. CHNTR56 MYb120; Comamonas sp. 12022 MYb131 - Combination; Escherichia coli OP50 - Combination
371.101__770.18	23.2	4.542e-06	5.3428	1.2809e-05	Comamonas sp. 12022 MYb131 - Chryseobacterium sp. CHNTR56 MYb120; Chryseobacterium sp. CHNTR56 MYb120 - Escherichia coli OP50; Comamonas sp. 12022 MYb131 - Escherichia coli OP50; Combination - Escherichia coli OP50
355.2816__782.57	23.193	4.5504e-06	5.342	1.2813e-05	Comamonas sp. 12022 MYb131 - Chryseobacterium sp. CHNTR56 MYb120; Chryseobacterium sp. CHNTR56 MYb120 - Escherichia coli OP50; Comamonas sp. 12022 MYb131 - Escherichia coli OP50; Combination - Escherichia coli OP50
269.1721__285.72	23.193	4.5508e-06	5.3419	1.2813e-05	Comamonas sp. 12022 MYb131 - Chryseobacterium sp. CHNTR56 MYb120; Chryseobacterium sp. CHNTR56 MYb120 - Escherichia coli OP50; Comamonas sp. 12022 MYb131 - Escherichia coli OP50; Combination - Escherichia coli OP50
579.314__551.84	23.185	4.5605e-06	5.341	1.2817e-05	Chryseobacterium sp. CHNTR56 MYb120 - Escherichia coli OP50; Comamonas sp. 12022 MYb131 - Escherichia coli OP50; Combination - Escherichia coli OP50
77.4935__319.74	23.184	4.5624e-06	5.3408	1.2817e-05	Chryseobacterium sp. CHNTR56 MYb120 - Escherichia coli OP50; Comamonas sp. 12022 MYb131 - Escherichia coli OP50; Combination - Escherichia coli OP50
244.227__608.43	23.183	4.5629e-06	5.3408	1.2817e-05	Chryseobacterium sp. CHNTR56 MYb120 - Escherichia coli OP50; Comamonas sp. 12022 MYb131 - Escherichia coli OP50; Combination - Escherichia coli OP50
195.1744__342.63	23.163	4.5889e-06	5.3383	1.288e-05	Comamonas sp. 12022 MYb131 - Chryseobacterium sp. CHNTR56 MYb120; Chryseobacterium sp. CHNTR56 MYb120 - Escherichia coli OP50; Comamonas sp. 12022 MYb131 - Escherichia coli OP50; Combination - Escherichia coli OP50
518.998__382.39	23.157	4.5962e-06	5.3376	1.2885e-05	Combination - Chryseobacterium sp. CHNTR56 MYb120; Chryseobacterium sp. CHNTR56 MYb120 - Escherichia coli OP50; Comamonas sp. 12022 MYb131 - Escherichia coli OP50; Combination - Escherichia coli OP50
270.1755__284.91	23.156	4.5977e-06	5.3375	1.2885e-05	Comamonas sp. 12022 MYb131 - Chryseobacterium sp. CHNTR56 MYb120; Combination - Chryseobacterium sp. CHNTR56 MYb120; Chryseobacterium sp. CHNTR56 MYb120 - Escherichia coli OP50; Comamonas sp. 12022 MYb131 - Escherichia coli OP50; Combination - Escherichia coli OP50
654.417__312.55	23.142	4.6156e-06	5.3358	1.2922e-05	Chryseobacterium sp. CHNTR56 MYb120 - Escherichia coli OP50; Comamonas sp. 12022 MYb131 - Escherichia coli OP50; Combination - Escherichia coli OP50
359.2669__669.13	23.14	4.6179e-06	5.3356	1.2922e-05	Comamonas sp. 12022 MYb131 - Chryseobacterium sp. CHNTR56 MYb120; Combination - Chryseobacterium sp. CHNTR56 MYb120; Chryseobacterium sp. CHNTR56 MYb120 - Escherichia coli OP50; Comamonas sp. 12022 MYb131 - Escherichia coli OP50; Combination - Escherichia coli OP50
593.1576__883.15	23.118	4.6461e-06	5.3329	1.299e-05	Comamonas sp. 12022 MYb131 - Chryseobacterium sp. CHNTR56 MYb120; Chryseobacterium sp. CHNTR56 MYb120 - Escherichia coli OP50; Comamonas sp. 12022 MYb131 - Escherichia coli OP50; Combination - Escherichia coli OP50
353.1687__293.29	23.112	4.6543e-06	5.3321	1.3002e-05	Chryseobacterium sp. CHNTR56 MYb120 - Comamonas sp. 12022 MYb131; Chryseobacterium sp. CHNTR56 MYb120 - Combination; Chryseobacterium sp. CHNTR56 MYb120 - Escherichia coli OP50; Comamonas sp. 12022 MYb131 - Escherichia coli OP50; Combination - Escherichia coli OP50
429.3183__737.63	23.109	4.6576e-06	5.3318	1.3002e-05	Comamonas sp. 12022 MYb131 - Chryseobacterium sp. CHNTR56 MYb120; Combination - Chryseobacterium sp. CHNTR56 MYb120; Chryseobacterium sp. CHNTR56 MYb120 - Escherichia coli OP50; Comamonas sp. 12022 MYb131 - Escherichia coli OP50; Combination - Escherichia coli OP50
529.8132__345.09	23.102	4.6671e-06	5.3309	1.3016e-05	Chryseobacterium sp. CHNTR56 MYb120 - Escherichia coli OP50; Comamonas sp. 12022 MYb131 - Escherichia coli OP50; Combination - Escherichia coli OP50
404.7423__332.33	23.1	4.6697e-06	5.3307	1.3016e-05	Chryseobacterium sp. CHNTR56 MYb120 - Escherichia coli OP50; Comamonas sp. 12022 MYb131 - Escherichia coli OP50; Combination - Escherichia coli OP50
531.4191__665.36	23.081	4.6939e-06	5.3285	1.3073e-05	Comamonas sp. 12022 MYb131 - Chryseobacterium sp. CHNTR56 MYb120; Combination - Chryseobacterium sp. CHNTR56 MYb120; Chryseobacterium sp. CHNTR56 MYb120 - Escherichia coli OP50; Comamonas sp. 12022 MYb131 - Escherichia coli OP50; Combination - Escherichia coli OP50
244.8704__38.46	23.073	4.7054e-06	5.3274	1.3095e-05	Comamonas sp. 12022 MYb131 - Chryseobacterium sp. CHNTR56 MYb120; Chryseobacterium sp. CHNTR56 MYb120 - Escherichia coli OP50; Comamonas sp. 12022 MYb131 - Escherichia coli OP50; Combination - Escherichia coli OP50
398.2746__292.57	23.063	4.718e-06	5.3262	1.312e-05	Chryseobacterium sp. CHNTR56 MYb120 - Escherichia coli OP50; Comamonas sp. 12022 MYb131 - Escherichia coli OP50; Combination - Escherichia coli OP50
430.2931__658.83	23.052	4.732e-06	5.325	1.312e-05	Combination - Chryseobacterium sp. CHNTR56 MYb120; Chryseobacterium sp. CHNTR56 MYb120 - Escherichia coli OP50; Comamonas sp. 12022 MYb131 - Escherichia coli OP50; Combination - Escherichia coli OP50
240.1523__183.77	23.052	4.732e-06	5.325	1.312e-05	Chryseobacterium sp. CHNTR56 MYb120 - Escherichia coli OP50; Comamonas sp. 12022 MYb131 - Escherichia coli OP50; Combination - Escherichia coli OP50
428.2697__493.59	23.052	4.7325e-06	5.3249	1.312e-05	Comamonas sp. 12022 MYb131 - Chryseobacterium sp. CHNTR56 MYb120; Combination - Chryseobacterium sp. CHNTR56 MYb120; Chryseobacterium sp. CHNTR56 MYb120 - Escherichia coli OP50; Comamonas sp. 12022 MYb131 - Escherichia coli OP50; Combination - Escherichia coli OP50
223.0634__832.02	23.052	4.7327e-06	5.3249	1.312e-05	Comamonas sp. 12022 MYb131 - Chryseobacterium sp. CHNTR56 MYb120; Combination - Chryseobacterium sp. CHNTR56 MYb120; Chryseobacterium sp. CHNTR56 MYb120 - Escherichia coli OP50; Comamonas sp. 12022 MYb131 - Escherichia coli OP50; Combination - Escherichia coli OP50
351.2738__579.43	23.038	4.7507e-06	5.3232	1.316e-05	Chryseobacterium sp. CHNTR56 MYb120 - Escherichia coli OP50; Comamonas sp. 12022 MYb131 - Escherichia coli OP50; Combination - Escherichia coli OP50
701.3845__586.04	23.026	4.7665e-06	5.3218	1.3194e-05	Chryseobacterium sp. CHNTR56 MYb120 - Escherichia coli OP50; Comamonas sp. 12022 MYb131 - Escherichia coli OP50; Combination - Escherichia coli OP50
227.1833__452.89	23.021	4.7736e-06	5.3212	1.3203e-05	Chryseobacterium sp. CHNTR56 MYb120 - Escherichia coli OP50; Comamonas sp. 12022 MYb131 - Escherichia coli OP50; Combination - Escherichia coli OP50
334.1822__554.06	23.013	4.7842e-06	5.3202	1.3223e-05	Chryseobacterium sp. CHNTR56 MYb120 - Escherichia coli OP50; Comamonas sp. 12022 MYb131 - Escherichia coli OP50; Combination - Escherichia coli OP50
284.241__535.42	22.996	4.8071e-06	5.3181	1.3276e-05	Comamonas sp. 12022 MYb131 - Chryseobacterium sp. CHNTR56 MYb120; Chryseobacterium sp. CHNTR56 MYb120 - Escherichia coli OP50; Comamonas sp. 12022 MYb131 - Escherichia coli OP50; Combination - Escherichia coli OP50
599.4504__706.93	22.951	4.8676e-06	5.3127	1.3433e-05	Chryseobacterium sp. CHNTR56 MYb120 - Escherichia coli OP50; Comamonas sp. 12022 MYb131 - Escherichia coli OP50; Combination - Escherichia coli OP50
445.1197__770.12	22.946	4.8739e-06	5.3121	1.3439e-05	Chryseobacterium sp. CHNTR56 MYb120 - Escherichia coli OP50; Comamonas sp. 12022 MYb131 - Escherichia coli OP50; Combination - Escherichia coli OP50
686.9438__367.54	22.935	4.8889e-06	5.3108	1.3471e-05	Chryseobacterium sp. CHNTR56 MYb120 - Escherichia coli OP50; Comamonas sp. 12022 MYb131 - Escherichia coli OP50; Combination - Escherichia coli OP50
500.3699__583.53	22.93	4.8964e-06	5.3101	1.3481e-05	Chryseobacterium sp. CHNTR56 MYb120 - Escherichia coli OP50; Comamonas sp. 12022 MYb131 - Escherichia coli OP50; Combination - Escherichia coli OP50
213.1021__254.48	22.918	4.9123e-06	5.3087	1.351e-05	Chryseobacterium sp. CHNTR56 MYb120 - Escherichia coli OP50; Comamonas sp. 12022 MYb131 - Escherichia coli OP50; Combination - Escherichia coli OP50
155.0597__339.77	22.917	4.9145e-06	5.3085	1.351e-05	Comamonas sp. 12022 MYb131 - Chryseobacterium sp. CHNTR56 MYb120; Chryseobacterium sp. CHNTR56 MYb120 - Escherichia coli OP50; Comamonas sp. 12022 MYb131 - Escherichia coli OP50; Combination - Escherichia coli OP50
833.463__590.98	22.907	4.9282e-06	5.3073	1.3529e-05	Chryseobacterium sp. CHNTR56 MYb120 - Escherichia coli OP50; Comamonas sp. 12022 MYb131 - Escherichia coli OP50; Combination - Escherichia coli OP50
386.161__712.51	22.906	4.9288e-06	5.3073	1.3529e-05	Chryseobacterium sp. CHNTR56 MYb120 - Escherichia coli OP50; Comamonas sp. 12022 MYb131 - Escherichia coli OP50; Combination - Escherichia coli OP50
84.3018__37.25	22.896	4.9431e-06	5.306	1.3558e-05	Comamonas sp. 12022 MYb131 - Chryseobacterium sp. CHNTR56 MYb120; Chryseobacterium sp. CHNTR56 MYb120 - Escherichia coli OP50; Comamonas sp. 12022 MYb131 - Escherichia coli OP50; Combination - Escherichia coli OP50
157.0834__188.79	22.89	4.9509e-06	5.3053	1.3569e-05	Chryseobacterium sp. CHNTR56 MYb120 - Escherichia coli OP50; Comamonas sp. 12022 MYb131 - Escherichia coli OP50; Combination - Escherichia coli OP50
399.3078__780.05	22.882	4.9626e-06	5.3043	1.3591e-05	Comamonas sp. 12022 MYb131 - Chryseobacterium sp. CHNTR56 MYb120; Chryseobacterium sp. CHNTR56 MYb120 - Escherichia coli OP50; Comamonas sp. 12022 MYb131 - Escherichia coli OP50; Combination - Escherichia coli OP50
482.8083__335.34	22.871	4.9777e-06	5.303	1.3622e-05	Chryseobacterium sp. CHNTR56 MYb120 - Escherichia coli OP50; Comamonas sp. 12022 MYb131 - Escherichia coli OP50; Combination - Escherichia coli OP50
197.1283__253.96	22.867	4.9837e-06	5.3024	1.3628e-05	Chryseobacterium sp. CHNTR56 MYb120 - Escherichia coli OP50; Comamonas sp. 12022 MYb131 - Escherichia coli OP50; Combination - Escherichia coli OP50
271.0752__446.87	22.864	4.988e-06	5.3021	1.3629e-05	Comamonas sp. 12022 MYb131 - Chryseobacterium sp. CHNTR56 MYb120; Combination - Chryseobacterium sp. CHNTR56 MYb120; Chryseobacterium sp. CHNTR56 MYb120 - Escherichia coli OP50; Comamonas sp. 12022 MYb131 - Escherichia coli OP50; Combination - Escherichia coli OP50
260.1288__626.43	22.859	4.9948e-06	5.3015	1.3637e-05	Chryseobacterium sp. CHNTR56 MYb120 - Comamonas sp. 12022 MYb131; Chryseobacterium sp. CHNTR56 MYb120 - Escherichia coli OP50; Combination - Comamonas sp. 12022 MYb131; Combination - Escherichia coli OP50
516.3644__550.5	22.856	4.9984e-06	5.3012	1.3637e-05	Chryseobacterium sp. CHNTR56 MYb120 - Escherichia coli OP50; Comamonas sp. 12022 MYb131 - Escherichia coli OP50; Combination - Escherichia coli OP50
259.2823__674.6	22.839	5.0226e-06	5.2991	1.3693e-05	Comamonas sp. 12022 MYb131 - Chryseobacterium sp. CHNTR56 MYb120; Combination - Chryseobacterium sp. CHNTR56 MYb120; Chryseobacterium sp. CHNTR56 MYb120 - Escherichia coli OP50; Comamonas sp. 12022 MYb131 - Escherichia coli OP50; Combination - Escherichia coli OP50
382.3102__810.58	22.824	5.0431e-06	5.2973	1.3738e-05	Chryseobacterium sp. CHNTR56 MYb120 - Escherichia coli OP50; Comamonas sp. 12022 MYb131 - Escherichia coli OP50; Combination - Escherichia coli OP50
352.2514__609.22	22.819	5.0513e-06	5.2966	1.375e-05	Chryseobacterium sp. CHNTR56 MYb120 - Comamonas sp. 12022 MYb131; Chryseobacterium sp. CHNTR56 MYb120 - Escherichia coli OP50; Combination - Comamonas sp. 12022 MYb131; Combination - Escherichia coli OP50
246.2425__473.01	22.813	5.0596e-06	5.2959	1.3762e-05	Comamonas sp. 12022 MYb131 - Chryseobacterium sp. CHNTR56 MYb120; Chryseobacterium sp. CHNTR56 MYb120 - Escherichia coli OP50; Comamonas sp. 12022 MYb131 - Escherichia coli OP50; Combination - Escherichia coli OP50
458.7839__593.3	22.721	5.1919e-06	5.2847	1.4111e-05	Chryseobacterium sp. CHNTR56 MYb120 - Escherichia coli OP50; Comamonas sp. 12022 MYb131 - Escherichia coli OP50; Combination - Escherichia coli OP50
459.2855__593.25	22.7	5.2231e-06	5.2821	1.4185e-05	Chryseobacterium sp. CHNTR56 MYb120 - Escherichia coli OP50; Comamonas sp. 12022 MYb131 - Escherichia coli OP50; Combination - Escherichia coli OP50
311.2256__119.48	22.693	5.2331e-06	5.2812	1.42e-05	Chryseobacterium sp. CHNTR56 MYb120 - Escherichia coli OP50; Comamonas sp. 12022 MYb131 - Escherichia coli OP50; Combination - Escherichia coli OP50
105.0338__591.36	22.691	5.2364e-06	5.281	1.42e-05	Comamonas sp. 12022 MYb131 - Chryseobacterium sp. CHNTR56 MYb120; Chryseobacterium sp. CHNTR56 MYb120 - Escherichia coli OP50; Comamonas sp. 12022 MYb131 - Escherichia coli OP50; Combination - Escherichia coli OP50
296.6843__304.77	22.678	5.255e-06	5.2794	1.424e-05	Chryseobacterium sp. CHNTR56 MYb120 - Escherichia coli OP50; Comamonas sp. 12022 MYb131 - Escherichia coli OP50; Combination - Escherichia coli OP50
133.0859__668.38	22.669	5.2689e-06	5.2783	1.4267e-05	Combination - Chryseobacterium sp. CHNTR56 MYb120; Chryseobacterium sp. CHNTR56 MYb120 - Escherichia coli OP50; Comamonas sp. 12022 MYb131 - Escherichia coli OP50; Combination - Escherichia coli OP50
286.5873__487.2	22.663	5.2775e-06	5.2776	1.4279e-05	Comamonas sp. 12022 MYb131 - Chryseobacterium sp. CHNTR56 MYb120; Chryseobacterium sp. CHNTR56 MYb120 - Escherichia coli OP50; Comamonas sp. 12022 MYb131 - Combination; Comamonas sp. 12022 MYb131 - Escherichia coli OP50; Combination - Escherichia coli OP50
399.0451__611.19	22.638	5.3141e-06	5.2746	1.4366e-05	Comamonas sp. 12022 MYb131 - Chryseobacterium sp. CHNTR56 MYb120; Chryseobacterium sp. CHNTR56 MYb120 - Escherichia coli OP50; Comamonas sp. 12022 MYb131 - Escherichia coli OP50; Combination - Escherichia coli OP50
179.0779__406.78	22.636	5.318e-06	5.2743	1.4366e-05	Chryseobacterium sp. CHNTR56 MYb120 - Escherichia coli OP50; Comamonas sp. 12022 MYb131 - Escherichia coli OP50; Combination - Escherichia coli OP50
254.1235__370.79	22.634	5.3214e-06	5.274	1.4366e-05	Comamonas sp. 12022 MYb131 - Chryseobacterium sp. CHNTR56 MYb120; Chryseobacterium sp. CHNTR56 MYb120 - Escherichia coli OP50; Comamonas sp. 12022 MYb131 - Escherichia coli OP50; Combination - Escherichia coli OP50
102.0376__50.7	22.62	5.342e-06	5.2723	1.4411e-05	Chryseobacterium sp. CHNTR56 MYb120 - Escherichia coli OP50; Comamonas sp. 12022 MYb131 - Escherichia coli OP50; Combination - Escherichia coli OP50
326.0648__494.58	22.614	5.3503e-06	5.2716	1.4414e-05	Comamonas sp. 12022 MYb131 - Chryseobacterium sp. CHNTR56 MYb120; Chryseobacterium sp. CHNTR56 MYb120 - Escherichia coli OP50; Comamonas sp. 12022 MYb131 - Escherichia coli OP50; Combination - Escherichia coli OP50
463.5844__142.76	22.614	5.3513e-06	5.2715	1.4414e-05	Comamonas sp. 12022 MYb131 - Chryseobacterium sp. CHNTR56 MYb120; Combination - Chryseobacterium sp. CHNTR56 MYb120; Chryseobacterium sp. CHNTR56 MYb120 - Escherichia coli OP50; Comamonas sp. 12022 MYb131 - Escherichia coli OP50; Combination - Escherichia coli OP50
322.2716__624.01	22.608	5.3606e-06	5.2708	1.4423e-05	Comamonas sp. 12022 MYb131 - Chryseobacterium sp. CHNTR56 MYb120; Chryseobacterium sp. CHNTR56 MYb120 - Escherichia coli OP50; Comamonas sp. 12022 MYb131 - Escherichia coli OP50; Combination - Escherichia coli OP50
432.2646__547.25	22.605	5.364e-06	5.2705	1.4423e-05	Chryseobacterium sp. CHNTR56 MYb120 - Escherichia coli OP50; Comamonas sp. 12022 MYb131 - Escherichia coli OP50; Combination - Escherichia coli OP50
531.3864__765	22.599	5.3737e-06	5.2697	1.4423e-05	Comamonas sp. 12022 MYb131 - Chryseobacterium sp. CHNTR56 MYb120; Chryseobacterium sp. CHNTR56 MYb120 - Escherichia coli OP50; Comamonas sp. 12022 MYb131 - Escherichia coli OP50; Combination - Escherichia coli OP50
685.8813__370.79	22.599	5.3741e-06	5.2697	1.4423e-05	Chryseobacterium sp. CHNTR56 MYb120 - Escherichia coli OP50; Comamonas sp. 12022 MYb131 - Escherichia coli OP50; Combination - Escherichia coli OP50
293.1388__578.04	22.598	5.3745e-06	5.2697	1.4423e-05	Chryseobacterium sp. CHNTR56 MYb120 - Escherichia coli OP50; Comamonas sp. 12022 MYb131 - Escherichia coli OP50; Combination - Escherichia coli OP50
194.1634__65.23	22.584	5.3967e-06	5.2679	1.4472e-05	Comamonas sp. 12022 MYb131 - Chryseobacterium sp. CHNTR56 MYb120; Chryseobacterium sp. CHNTR56 MYb120 - Escherichia coli OP50; Comamonas sp. 12022 MYb131 - Escherichia coli OP50; Combination - Escherichia coli OP50
501.637__382.41	22.58	5.4027e-06	5.2674	1.4477e-05	Chryseobacterium sp. CHNTR56 MYb120 - Escherichia coli OP50; Comamonas sp. 12022 MYb131 - Escherichia coli OP50; Combination - Escherichia coli OP50
767.4552__589.68	22.571	5.4161e-06	5.2663	1.45e-05	Chryseobacterium sp. CHNTR56 MYb120 - Escherichia coli OP50; Comamonas sp. 12022 MYb131 - Escherichia coli OP50; Combination - Escherichia coli OP50
453.2094__265.94	22.569	5.4194e-06	5.266	1.45e-05	Chryseobacterium sp. CHNTR56 MYb120 - Escherichia coli OP50; Comamonas sp. 12022 MYb131 - Escherichia coli OP50; Combination - Escherichia coli OP50
480.7592__38.2	22.563	5.4287e-06	5.2653	1.4514e-05	Chryseobacterium sp. CHNTR56 MYb120 - Escherichia coli OP50; Comamonas sp. 12022 MYb131 - Escherichia coli OP50; Combination - Escherichia coli OP50
482.3405__630.16	22.549	5.4498e-06	5.2636	1.456e-05	Chryseobacterium sp. CHNTR56 MYb120 - Escherichia coli OP50; Comamonas sp. 12022 MYb131 - Escherichia coli OP50; Combination - Escherichia coli OP50
598.8914__353.27	22.538	5.4676e-06	5.2622	1.4596e-05	Chryseobacterium sp. CHNTR56 MYb120 - Escherichia coli OP50; Comamonas sp. 12022 MYb131 - Escherichia coli OP50; Combination - Escherichia coli OP50
186.9648__38.16	22.532	5.4763e-06	5.2615	1.4609e-05	Comamonas sp. 12022 MYb131 - Chryseobacterium sp. CHNTR56 MYb120; Chryseobacterium sp. CHNTR56 MYb120 - Escherichia coli OP50; Comamonas sp. 12022 MYb131 - Escherichia coli OP50; Combination - Escherichia coli OP50
252.9972__547.48	22.528	5.4833e-06	5.261	1.4617e-05	Comamonas sp. 12022 MYb131 - Chryseobacterium sp. CHNTR56 MYb120; Chryseobacterium sp. CHNTR56 MYb120 - Escherichia coli OP50; Comamonas sp. 12022 MYb131 - Escherichia coli OP50; Combination - Escherichia coli OP50
643.4059__379.84	22.52	5.4958e-06	5.26	1.4639e-05	Chryseobacterium sp. CHNTR56 MYb120 - Escherichia coli OP50; Comamonas sp. 12022 MYb131 - Escherichia coli OP50; Combination - Escherichia coli OP50
262.103__61.77	22.498	5.5295e-06	5.2573	1.4718e-05	Comamonas sp. 12022 MYb131 - Chryseobacterium sp. CHNTR56 MYb120; Combination - Chryseobacterium sp. CHNTR56 MYb120; Chryseobacterium sp. CHNTR56 MYb120 - Escherichia coli OP50; Comamonas sp. 12022 MYb131 - Escherichia coli OP50; Combination - Escherichia coli OP50
555.1869__471.06	22.483	5.5531e-06	5.2555	1.477e-05	Comamonas sp. 12022 MYb131 - Chryseobacterium sp. CHNTR56 MYb120; Chryseobacterium sp. CHNTR56 MYb120 - Escherichia coli OP50; Comamonas sp. 12022 MYb131 - Escherichia coli OP50; Combination - Escherichia coli OP50
309.251__639.09	22.473	5.5686e-06	5.2543	1.4799e-05	Chryseobacterium sp. CHNTR56 MYb120 - Escherichia coli OP50; Comamonas sp. 12022 MYb131 - Escherichia coli OP50; Combination - Escherichia coli OP50
877.4891__592.18	22.471	5.5724e-06	5.254	1.4799e-05	Combination - Chryseobacterium sp. CHNTR56 MYb120; Chryseobacterium sp. CHNTR56 MYb120 - Escherichia coli OP50; Comamonas sp. 12022 MYb131 - Escherichia coli OP50; Combination - Escherichia coli OP50
182.1904__328.09	22.467	5.578e-06	5.2535	1.4803e-05	Comamonas sp. 12022 MYb131 - Chryseobacterium sp. CHNTR56 MYb120; Combination - Chryseobacterium sp. CHNTR56 MYb120; Chryseobacterium sp. CHNTR56 MYb120 - Escherichia coli OP50; Comamonas sp. 12022 MYb131 - Escherichia coli OP50; Combination - Escherichia coli OP50
505.0836__471.13	22.46	5.5897e-06	5.2526	1.4824e-05	Comamonas sp. 12022 MYb131 - Chryseobacterium sp. CHNTR56 MYb120; Chryseobacterium sp. CHNTR56 MYb120 - Escherichia coli OP50; Comamonas sp. 12022 MYb131 - Escherichia coli OP50; Combination - Escherichia coli OP50
515.3619__550.47	22.456	5.5965e-06	5.2521	1.4824e-05	Chryseobacterium sp. CHNTR56 MYb120 - Escherichia coli OP50; Comamonas sp. 12022 MYb131 - Escherichia coli OP50; Combination - Escherichia coli OP50
71.0846__667.54	22.453	5.6009e-06	5.2517	1.4824e-05	Comamonas sp. 12022 MYb131 - Chryseobacterium sp. CHNTR56 MYb120; Combination - Chryseobacterium sp. CHNTR56 MYb120; Chryseobacterium sp. CHNTR56 MYb120 - Escherichia coli OP50; Comamonas sp. 12022 MYb131 - Escherichia coli OP50; Combination - Escherichia coli OP50
522.3386__221.18	22.45	5.606e-06	5.2513	1.4824e-05	Chryseobacterium sp. CHNTR56 MYb120 - Escherichia coli OP50; Comamonas sp. 12022 MYb131 - Escherichia coli OP50; Combination - Escherichia coli OP50
439.2407__266.19	22.448	5.6086e-06	5.2511	1.4824e-05	Chryseobacterium sp. CHNTR56 MYb120 - Escherichia coli OP50; Comamonas sp. 12022 MYb131 - Escherichia coli OP50; Combination - Escherichia coli OP50
244.2268__453.38	22.446	5.6115e-06	5.2509	1.4824e-05	Chryseobacterium sp. CHNTR56 MYb120 - Escherichia coli OP50; Comamonas sp. 12022 MYb131 - Escherichia coli OP50; Combination - Escherichia coli OP50
644.4937__663.52	22.444	5.6146e-06	5.2507	1.4824e-05	Chryseobacterium sp. CHNTR56 MYb120 - Escherichia coli OP50; Comamonas sp. 12022 MYb131 - Escherichia coli OP50; Combination - Escherichia coli OP50
640.3802__364.23	22.424	5.6465e-06	5.2482	1.4898e-05	Chryseobacterium sp. CHNTR56 MYb120 - Escherichia coli OP50; Comamonas sp. 12022 MYb131 - Escherichia coli OP50; Combination - Escherichia coli OP50
263.2409__385.43	22.417	5.659e-06	5.2473	1.492e-05	Chryseobacterium sp. CHNTR56 MYb120 - Escherichia coli OP50; Comamonas sp. 12022 MYb131 - Escherichia coli OP50; Combination - Escherichia coli OP50
82.9454__38.31	22.406	5.6758e-06	5.246	1.4953e-05	Comamonas sp. 12022 MYb131 - Chryseobacterium sp. CHNTR56 MYb120; Chryseobacterium sp. CHNTR56 MYb120 - Escherichia coli OP50; Comamonas sp. 12022 MYb131 - Escherichia coli OP50; Combination - Escherichia coli OP50
554.1758__832.03	22.374	5.7278e-06	5.242	1.5079e-05	Comamonas sp. 12022 MYb131 - Chryseobacterium sp. CHNTR56 MYb120; Combination - Chryseobacterium sp. CHNTR56 MYb120; Chryseobacterium sp. CHNTR56 MYb120 - Escherichia coli OP50; Comamonas sp. 12022 MYb131 - Escherichia coli OP50; Combination - Escherichia coli OP50
214.0624__207	22.362	5.7476e-06	5.2405	1.512e-05	Chryseobacterium sp. CHNTR56 MYb120 - Escherichia coli OP50; Comamonas sp. 12022 MYb131 - Escherichia coli OP50; Combination - Escherichia coli OP50
71.4958__662.43	22.359	5.7532e-06	5.2401	1.5124e-05	Combination - Chryseobacterium sp. CHNTR56 MYb120; Chryseobacterium sp. CHNTR56 MYb120 - Escherichia coli OP50; Comamonas sp. 12022 MYb131 - Escherichia coli OP50; Combination - Escherichia coli OP50
76.7182__555.01	22.348	5.7702e-06	5.2388	1.5157e-05	Chryseobacterium sp. CHNTR56 MYb120 - Escherichia coli OP50; Comamonas sp. 12022 MYb131 - Escherichia coli OP50; Combination - Escherichia coli OP50
470.2536__760.02	22.331	5.7988e-06	5.2367	1.5221e-05	Combination - Chryseobacterium sp. CHNTR56 MYb120; Chryseobacterium sp. CHNTR56 MYb120 - Escherichia coli OP50; Comamonas sp. 12022 MYb131 - Escherichia coli OP50; Combination - Escherichia coli OP50
560.3797__717.2	22.318	5.821e-06	5.235	1.5268e-05	Chryseobacterium sp. CHNTR56 MYb120 - Escherichia coli OP50; Comamonas sp. 12022 MYb131 - Escherichia coli OP50; Combination - Escherichia coli OP50
499.3669__629.89	22.31	5.8337e-06	5.2341	1.5286e-05	Chryseobacterium sp. CHNTR56 MYb120 - Escherichia coli OP50; Comamonas sp. 12022 MYb131 - Escherichia coli OP50; Combination - Escherichia coli OP50
542.3897__550.47	22.308	5.8363e-06	5.2339	1.5286e-05	Chryseobacterium sp. CHNTR56 MYb120 - Escherichia coli OP50; Comamonas sp. 12022 MYb131 - Escherichia coli OP50; Combination - Escherichia coli OP50
349.1827__239.52	22.282	5.8812e-06	5.2305	1.5393e-05	Combination - Chryseobacterium sp. CHNTR56 MYb120; Chryseobacterium sp. CHNTR56 MYb120 - Escherichia coli OP50; Comamonas sp. 12022 MYb131 - Escherichia coli OP50; Combination - Escherichia coli OP50
548.3281__629.27	22.272	5.8971e-06	5.2294	1.5423e-05	Comamonas sp. 12022 MYb131 - Chryseobacterium sp. CHNTR56 MYb120; Combination - Chryseobacterium sp. CHNTR56 MYb120; Chryseobacterium sp. CHNTR56 MYb120 - Escherichia coli OP50; Comamonas sp. 12022 MYb131 - Escherichia coli OP50; Combination - Escherichia coli OP50
75.0524__628.27	22.261	5.9152e-06	5.228	1.5459e-05	Comamonas sp. 12022 MYb131 - Chryseobacterium sp. CHNTR56 MYb120; Chryseobacterium sp. CHNTR56 MYb120 - Escherichia coli OP50; Comamonas sp. 12022 MYb131 - Escherichia coli OP50; Combination - Escherichia coli OP50
244.2634__620.14	22.236	5.9587e-06	5.2248	1.5562e-05	Comamonas sp. 12022 MYb131 - Chryseobacterium sp. CHNTR56 MYb120; Chryseobacterium sp. CHNTR56 MYb120 - Escherichia coli OP50; Comamonas sp. 12022 MYb131 - Escherichia coli OP50; Combination - Escherichia coli OP50
357.2309__319.83	22.225	5.977e-06	5.2235	1.5598e-05	Chryseobacterium sp. CHNTR56 MYb120 - Escherichia coli OP50; Comamonas sp. 12022 MYb131 - Escherichia coli OP50; Combination - Escherichia coli OP50
163.573__206.43	22.212	6.0001e-06	5.2218	1.5642e-05	Comamonas sp. 12022 MYb131 - Chryseobacterium sp. CHNTR56 MYb120; Chryseobacterium sp. CHNTR56 MYb120 - Escherichia coli OP50; Comamonas sp. 12022 MYb131 - Combination; Comamonas sp. 12022 MYb131 - Escherichia coli OP50; Combination - Escherichia coli OP50
442.3012__538.38	22.21	6.0025e-06	5.2217	1.5642e-05	Comamonas sp. 12022 MYb131 - Chryseobacterium sp. CHNTR56 MYb120; Chryseobacterium sp. CHNTR56 MYb120 - Escherichia coli OP50; Comamonas sp. 12022 MYb131 - Escherichia coli OP50; Combination - Escherichia coli OP50
504.8217__340.31	22.2	6.0199e-06	5.2204	1.5671e-05	Chryseobacterium sp. CHNTR56 MYb120 - Escherichia coli OP50; Comamonas sp. 12022 MYb131 - Escherichia coli OP50; Combination - Escherichia coli OP50
471.8417__657.1	22.199	6.0224e-06	5.2202	1.5671e-05	Combination - Chryseobacterium sp. CHNTR56 MYb120; Chryseobacterium sp. CHNTR56 MYb120 - Escherichia coli OP50; Comamonas sp. 12022 MYb131 - Escherichia coli OP50; Combination - Escherichia coli OP50
342.0682__65.35	22.196	6.0268e-06	5.2199	1.5671e-05	Comamonas sp. 12022 MYb131 - Chryseobacterium sp. CHNTR56 MYb120; Combination - Chryseobacterium sp. CHNTR56 MYb120; Combination - Comamonas sp. 12022 MYb131; Comamonas sp. 12022 MYb131 - Escherichia coli OP50; Combination - Escherichia coli OP50
381.2131__326	22.17	6.0716e-06	5.2167	1.5777e-05	Chryseobacterium sp. CHNTR56 MYb120 - Escherichia coli OP50; Comamonas sp. 12022 MYb131 - Escherichia coli OP50; Combination - Escherichia coli OP50
259.246__683.04	22.154	6.1007e-06	5.2146	1.5841e-05	Comamonas sp. 12022 MYb131 - Chryseobacterium sp. CHNTR56 MYb120; Chryseobacterium sp. CHNTR56 MYb120 - Escherichia coli OP50; Comamonas sp. 12022 MYb131 - Combination; Comamonas sp. 12022 MYb131 - Escherichia coli OP50; Combination - Escherichia coli OP50
197.5369__611.2	22.142	6.1216e-06	5.2131	1.5883e-05	Comamonas sp. 12022 MYb131 - Chryseobacterium sp. CHNTR56 MYb120; Combination - Chryseobacterium sp. CHNTR56 MYb120; Chryseobacterium sp. CHNTR56 MYb120 - Escherichia coli OP50; Comamonas sp. 12022 MYb131 - Escherichia coli OP50; Combination - Escherichia coli OP50
372.2233__48.6	22.129	6.1443e-06	5.2115	1.5931e-05	Chryseobacterium sp. CHNTR56 MYb120 - Comamonas sp. 12022 MYb131; Chryseobacterium sp. CHNTR56 MYb120 - Combination; Chryseobacterium sp. CHNTR56 MYb120 - Escherichia coli OP50; Comamonas sp. 12022 MYb131 - Escherichia coli OP50; Combination - Escherichia coli OP50
321.2633__624.27	22.111	6.1762e-06	5.2093	1.6002e-05	Comamonas sp. 12022 MYb131 - Chryseobacterium sp. CHNTR56 MYb120; Chryseobacterium sp. CHNTR56 MYb120 - Escherichia coli OP50; Comamonas sp. 12022 MYb131 - Escherichia coli OP50; Combination - Escherichia coli OP50
195.1227__770.52	22.075	6.2398e-06	5.2048	1.6155e-05	Chryseobacterium sp. CHNTR56 MYb120 - Escherichia coli OP50; Comamonas sp. 12022 MYb131 - Escherichia coli OP50; Combination - Escherichia coli OP50
641.447__703.98	22.057	6.2732e-06	5.2025	1.6225e-05	Combination - Chryseobacterium sp. CHNTR56 MYb120; Chryseobacterium sp. CHNTR56 MYb120 - Escherichia coli OP50; Comamonas sp. 12022 MYb131 - Escherichia coli OP50; Combination - Escherichia coli OP50
485.6328__373.88	22.055	6.2757e-06	5.2023	1.6225e-05	Chryseobacterium sp. CHNTR56 MYb120 - Escherichia coli OP50; Comamonas sp. 12022 MYb131 - Escherichia coli OP50; Combination - Escherichia coli OP50
365.2894__624.27	22.053	6.2805e-06	5.202	1.6226e-05	Comamonas sp. 12022 MYb131 - Chryseobacterium sp. CHNTR56 MYb120; Chryseobacterium sp. CHNTR56 MYb120 - Escherichia coli OP50; Comamonas sp. 12022 MYb131 - Escherichia coli OP50; Combination - Escherichia coli OP50
429.0884__770.17	22.049	6.2875e-06	5.2015	1.6232e-05	Chryseobacterium sp. CHNTR56 MYb120 - Escherichia coli OP50; Comamonas sp. 12022 MYb131 - Escherichia coli OP50; Combination - Escherichia coli OP50
278.5982__487.23	22.046	6.2927e-06	5.2012	1.6234e-05	Comamonas sp. 12022 MYb131 - Chryseobacterium sp. CHNTR56 MYb120; Chryseobacterium sp. CHNTR56 MYb120 - Escherichia coli OP50; Comamonas sp. 12022 MYb131 - Combination; Comamonas sp. 12022 MYb131 - Escherichia coli OP50; Combination - Escherichia coli OP50
498.3634__629.89	22.041	6.3027e-06	5.2005	1.6248e-05	Chryseobacterium sp. CHNTR56 MYb120 - Escherichia coli OP50; Comamonas sp. 12022 MYb131 - Escherichia coli OP50; Combination - Escherichia coli OP50
373.2346__669.12	22.031	6.3209e-06	5.1992	1.6278e-05	Comamonas sp. 12022 MYb131 - Chryseobacterium sp. CHNTR56 MYb120; Combination - Chryseobacterium sp. CHNTR56 MYb120; Chryseobacterium sp. CHNTR56 MYb120 - Escherichia coli OP50; Comamonas sp. 12022 MYb131 - Escherichia coli OP50; Combination - Escherichia coli OP50
276.1929__563.24	22.029	6.3233e-06	5.1991	1.6278e-05	Comamonas sp. 12022 MYb131 - Chryseobacterium sp. CHNTR56 MYb120; Combination - Chryseobacterium sp. CHNTR56 MYb120; Chryseobacterium sp. CHNTR56 MYb120 - Escherichia coli OP50; Comamonas sp. 12022 MYb131 - Escherichia coli OP50; Combination - Escherichia coli OP50
242.5858__526.48	22.021	6.3383e-06	5.198	1.6305e-05	Comamonas sp. 12022 MYb131 - Chryseobacterium sp. CHNTR56 MYb120; Chryseobacterium sp. CHNTR56 MYb120 - Escherichia coli OP50; Comamonas sp. 12022 MYb131 - Escherichia coli OP50; Combination - Escherichia coli OP50
306.2636__484.82	22.013	6.3536e-06	5.197	1.6333e-05	Chryseobacterium sp. CHNTR56 MYb120 - Escherichia coli OP50; Comamonas sp. 12022 MYb131 - Escherichia coli OP50; Combination - Escherichia coli OP50
354.2483__279.1	22.004	6.3691e-06	5.1959	1.6361e-05	Chryseobacterium sp. CHNTR56 MYb120 - Escherichia coli OP50; Comamonas sp. 12022 MYb131 - Escherichia coli OP50; Combination - Escherichia coli OP50
783.4819__371.02	22	6.3771e-06	5.1954	1.637e-05	Chryseobacterium sp. CHNTR56 MYb120 - Escherichia coli OP50; Comamonas sp. 12022 MYb131 - Escherichia coli OP50; Combination - Escherichia coli OP50
517.3671__550.49	21.993	6.3899e-06	5.1945	1.6391e-05	Chryseobacterium sp. CHNTR56 MYb120 - Escherichia coli OP50; Comamonas sp. 12022 MYb131 - Escherichia coli OP50; Combination - Escherichia coli OP50
220.1776__625.67	21.985	6.404e-06	5.1935	1.6415e-05	Comamonas sp. 12022 MYb131 - Chryseobacterium sp. CHNTR56 MYb120; Combination - Chryseobacterium sp. CHNTR56 MYb120; Chryseobacterium sp. CHNTR56 MYb120 - Escherichia coli OP50; Comamonas sp. 12022 MYb131 - Escherichia coli OP50; Combination - Escherichia coli OP50
768.4787__589.7	21.978	6.4181e-06	5.1926	1.644e-05	Chryseobacterium sp. CHNTR56 MYb120 - Escherichia coli OP50; Comamonas sp. 12022 MYb131 - Escherichia coli OP50; Combination - Escherichia coli OP50
366.3206__629.26	21.971	6.4304e-06	5.1918	1.6451e-05	Combination - Chryseobacterium sp. CHNTR56 MYb120; Chryseobacterium sp. CHNTR56 MYb120 - Escherichia coli OP50; Comamonas sp. 12022 MYb131 - Escherichia coli OP50; Combination - Escherichia coli OP50
596.3546__357.12	21.97	6.4318e-06	5.1917	1.6451e-05	Chryseobacterium sp. CHNTR56 MYb120 - Escherichia coli OP50; Comamonas sp. 12022 MYb131 - Escherichia coli OP50; Combination - Escherichia coli OP50
358.2641__669.07	21.966	6.4406e-06	5.1911	1.6454e-05	Comamonas sp. 12022 MYb131 - Chryseobacterium sp. CHNTR56 MYb120; Combination - Chryseobacterium sp. CHNTR56 MYb120; Chryseobacterium sp. CHNTR56 MYb120 - Escherichia coli OP50; Comamonas sp. 12022 MYb131 - Escherichia coli OP50; Combination - Escherichia coli OP50
277.111__71.78	21.965	6.4419e-06	5.191	1.6454e-05	Chryseobacterium sp. CHNTR56 MYb120 - Comamonas sp. 12022 MYb131; Chryseobacterium sp. CHNTR56 MYb120 - Combination; Escherichia coli OP50 - Comamonas sp. 12022 MYb131; Escherichia coli OP50 - Combination
275.1161__437.11	21.959	6.4536e-06	5.1902	1.6472e-05	Chryseobacterium sp. CHNTR56 MYb120 - Escherichia coli OP50; Comamonas sp. 12022 MYb131 - Escherichia coli OP50; Combination - Escherichia coli OP50
411.3143__544.66	21.936	6.4962e-06	5.1873	1.6569e-05	Combination - Chryseobacterium sp. CHNTR56 MYb120; Chryseobacterium sp. CHNTR56 MYb120 - Escherichia coli OP50; Comamonas sp. 12022 MYb131 - Escherichia coli OP50; Combination - Escherichia coli OP50
746.443__352.79	21.916	6.5341e-06	5.1848	1.6654e-05	Comamonas sp. 12022 MYb131 - Chryseobacterium sp. CHNTR56 MYb120; Chryseobacterium sp. CHNTR56 MYb120 - Escherichia coli OP50; Comamonas sp. 12022 MYb131 - Escherichia coli OP50; Combination - Escherichia coli OP50
239.1487__668.08	21.902	6.5598e-06	5.1831	1.6699e-05	Comamonas sp. 12022 MYb131 - Chryseobacterium sp. CHNTR56 MYb120; Combination - Chryseobacterium sp. CHNTR56 MYb120; Chryseobacterium sp. CHNTR56 MYb120 - Escherichia coli OP50; Comamonas sp. 12022 MYb131 - Escherichia coli OP50; Combination - Escherichia coli OP50
236.9408__34.83	21.902	6.561e-06	5.183	1.6699e-05	Chryseobacterium sp. CHNTR56 MYb120 - Escherichia coli OP50; Comamonas sp. 12022 MYb131 - Escherichia coli OP50; Combination - Escherichia coli OP50
424.2777__338.08	21.893	6.5778e-06	5.1819	1.673e-05	Chryseobacterium sp. CHNTR56 MYb120 - Escherichia coli OP50; Comamonas sp. 12022 MYb131 - Escherichia coli OP50; Combination - Escherichia coli OP50
601.1888__435.17	21.879	6.6039e-06	5.1802	1.6775e-05	Combination - Chryseobacterium sp. CHNTR56 MYb120; Chryseobacterium sp. CHNTR56 MYb120 - Escherichia coli OP50; Comamonas sp. 12022 MYb131 - Escherichia coli OP50; Combination - Escherichia coli OP50
557.4451__665.32	21.878	6.6054e-06	5.1801	1.6775e-05	Combination - Chryseobacterium sp. CHNTR56 MYb120; Chryseobacterium sp. CHNTR56 MYb120 - Escherichia coli OP50; Comamonas sp. 12022 MYb131 - Escherichia coli OP50; Combination - Escherichia coli OP50
338.2898__624.19	21.876	6.6095e-06	5.1798	1.6775e-05	Chryseobacterium sp. CHNTR56 MYb120 - Escherichia coli OP50; Comamonas sp. 12022 MYb131 - Escherichia coli OP50; Combination - Escherichia coli OP50
519.1387__832.01	21.874	6.6145e-06	5.1795	1.6776e-05	Chryseobacterium sp. CHNTR56 MYb120 - Escherichia coli OP50; Comamonas sp. 12022 MYb131 - Escherichia coli OP50; Combination - Escherichia coli OP50
550.7461__38.18	21.871	6.6195e-06	5.1792	1.6777e-05	Chryseobacterium sp. CHNTR56 MYb120 - Escherichia coli OP50; Comamonas sp. 12022 MYb131 - Escherichia coli OP50; Combination - Escherichia coli OP50
457.3563__581.79	21.859	6.6428e-06	5.1776	1.6824e-05	Chryseobacterium sp. CHNTR56 MYb120 - Escherichia coli OP50; Comamonas sp. 12022 MYb131 - Escherichia coli OP50; Combination - Escherichia coli OP50
218.05__611.18	21.856	6.6476e-06	5.1773	1.6824e-05	Comamonas sp. 12022 MYb131 - Chryseobacterium sp. CHNTR56 MYb120; Combination - Chryseobacterium sp. CHNTR56 MYb120; Chryseobacterium sp. CHNTR56 MYb120 - Escherichia coli OP50; Comamonas sp. 12022 MYb131 - Escherichia coli OP50; Combination - Escherichia coli OP50
411.0935__696.63	21.849	6.6623e-06	5.1764	1.685e-05	Chryseobacterium sp. CHNTR56 MYb120 - Escherichia coli OP50; Comamonas sp. 12022 MYb131 - Escherichia coli OP50; Combination - Escherichia coli OP50
620.406__705.45	21.845	6.6687e-06	5.176	1.6854e-05	Combination - Chryseobacterium sp. CHNTR56 MYb120; Chryseobacterium sp. CHNTR56 MYb120 - Escherichia coli OP50; Comamonas sp. 12022 MYb131 - Escherichia coli OP50; Combination - Escherichia coli OP50
493.9346__377.11	21.838	6.6829e-06	5.175	1.6878e-05	Chryseobacterium sp. CHNTR56 MYb120 - Escherichia coli OP50; Comamonas sp. 12022 MYb131 - Escherichia coli OP50; Combination - Escherichia coli OP50
255.159__506.12	21.833	6.6924e-06	5.1744	1.6881e-05	Comamonas sp. 12022 MYb131 - Chryseobacterium sp. CHNTR56 MYb120; Chryseobacterium sp. CHNTR56 MYb120 - Escherichia coli OP50; Comamonas sp. 12022 MYb131 - Escherichia coli OP50; Combination - Escherichia coli OP50
180.1747__452.84	21.833	6.6933e-06	5.1744	1.6881e-05	Chryseobacterium sp. CHNTR56 MYb120 - Escherichia coli OP50; Comamonas sp. 12022 MYb131 - Escherichia coli OP50; Combination - Escherichia coli OP50
328.2843__528.81	21.826	6.706e-06	5.1735	1.6901e-05	Chryseobacterium sp. CHNTR56 MYb120 - Escherichia coli OP50; Comamonas sp. 12022 MYb131 - Escherichia coli OP50; Combination - Escherichia coli OP50
480.7968__594.12	21.823	6.7121e-06	5.1731	1.6905e-05	Chryseobacterium sp. CHNTR56 MYb120 - Escherichia coli OP50; Comamonas sp. 12022 MYb131 - Escherichia coli OP50; Combination - Escherichia coli OP50
746.4143__588.01	21.797	6.7634e-06	5.1698	1.7022e-05	Chryseobacterium sp. CHNTR56 MYb120 - Escherichia coli OP50; Comamonas sp. 12022 MYb131 - Escherichia coli OP50; Combination - Escherichia coli OP50
273.1094__478.89	21.793	6.7716e-06	5.1693	1.7031e-05	Chryseobacterium sp. CHNTR56 MYb120 - Escherichia coli OP50; Comamonas sp. 12022 MYb131 - Escherichia coli OP50; Combination - Escherichia coli OP50
789.4368__589.53	21.778	6.8e-06	5.1675	1.7082e-05	Chryseobacterium sp. CHNTR56 MYb120 - Escherichia coli OP50; Comamonas sp. 12022 MYb131 - Escherichia coli OP50; Combination - Escherichia coli OP50
209.0597__563.75	21.778	6.8014e-06	5.1674	1.7082e-05	Chryseobacterium sp. CHNTR56 MYb120 - Escherichia coli OP50; Comamonas sp. 12022 MYb131 - Escherichia coli OP50; Combination - Escherichia coli OP50
406.2437__590.94	21.775	6.8067e-06	5.1671	1.7083e-05	Chryseobacterium sp. CHNTR56 MYb120 - Escherichia coli OP50; Comamonas sp. 12022 MYb131 - Escherichia coli OP50; Combination - Escherichia coli OP50
74.8155__312.61	21.764	6.8281e-06	5.1657	1.7125e-05	Chryseobacterium sp. CHNTR56 MYb120 - Escherichia coli OP50; Comamonas sp. 12022 MYb131 - Escherichia coli OP50; Combination - Escherichia coli OP50
252.0905__339.61	21.749	6.8583e-06	5.1638	1.7189e-05	Comamonas sp. 12022 MYb131 - Chryseobacterium sp. CHNTR56 MYb120; Chryseobacterium sp. CHNTR56 MYb120 - Escherichia coli OP50; Comamonas sp. 12022 MYb131 - Escherichia coli OP50; Combination - Escherichia coli OP50
429.0884__883.14	21.733	6.8911e-06	5.1617	1.7259e-05	Chryseobacterium sp. CHNTR56 MYb120 - Escherichia coli OP50; Comamonas sp. 12022 MYb131 - Escherichia coli OP50; Combination - Escherichia coli OP50
308.0254__883	21.696	6.966e-06	5.157	1.7434e-05	Comamonas sp. 12022 MYb131 - Chryseobacterium sp. CHNTR56 MYb120; Chryseobacterium sp. CHNTR56 MYb120 - Escherichia coli OP50; Comamonas sp. 12022 MYb131 - Escherichia coli OP50; Combination - Escherichia coli OP50
483.2745__594.06	21.658	7.0423e-06	5.1523	1.7613e-05	Chryseobacterium sp. CHNTR56 MYb120 - Escherichia coli OP50; Comamonas sp. 12022 MYb131 - Escherichia coli OP50; Combination - Escherichia coli OP50
508.2881__481.36	21.655	7.0493e-06	5.1519	1.7618e-05	Chryseobacterium sp. CHNTR56 MYb120 - Escherichia coli OP50; Comamonas sp. 12022 MYb131 - Escherichia coli OP50; Combination - Escherichia coli OP50
561.3932__551.84	21.647	7.0658e-06	5.1508	1.7647e-05	Chryseobacterium sp. CHNTR56 MYb120 - Escherichia coli OP50; Comamonas sp. 12022 MYb131 - Escherichia coli OP50; Combination - Escherichia coli OP50
451.8045__658.01	21.641	7.0782e-06	5.1501	1.7666e-05	Combination - Chryseobacterium sp. CHNTR56 MYb120; Chryseobacterium sp. CHNTR56 MYb120 - Escherichia coli OP50; Comamonas sp. 12022 MYb131 - Escherichia coli OP50; Combination - Escherichia coli OP50
469.3055__367.53	21.619	7.1241e-06	5.1473	1.7768e-05	Chryseobacterium sp. CHNTR56 MYb120 - Escherichia coli OP50; Comamonas sp. 12022 MYb131 - Escherichia coli OP50; Combination - Escherichia coli OP50
149.0597__591.5	21.602	7.159e-06	5.1451	1.7842e-05	Comamonas sp. 12022 MYb131 - Chryseobacterium sp. CHNTR56 MYb120; Chryseobacterium sp. CHNTR56 MYb120 - Escherichia coli OP50; Comamonas sp. 12022 MYb131 - Escherichia coli OP50; Combination - Escherichia coli OP50
340.2117__703.62	21.598	7.1671e-06	5.1447	1.7842e-05	Combination - Chryseobacterium sp. CHNTR56 MYb120; Chryseobacterium sp. CHNTR56 MYb120 - Escherichia coli OP50; Comamonas sp. 12022 MYb131 - Escherichia coli OP50; Combination - Escherichia coli OP50
257.2666__838.2	21.598	7.1687e-06	5.1446	1.7842e-05	Comamonas sp. 12022 MYb131 - Chryseobacterium sp. CHNTR56 MYb120; Chryseobacterium sp. CHNTR56 MYb120 - Escherichia coli OP50; Comamonas sp. 12022 MYb131 - Escherichia coli OP50; Combination - Escherichia coli OP50
325.0267__494.58	21.593	7.1791e-06	5.1439	1.7856e-05	Chryseobacterium sp. CHNTR56 MYb120 - Escherichia coli OP50; Comamonas sp. 12022 MYb131 - Escherichia coli OP50; Combination - Escherichia coli OP50
561.0818__45.98	21.589	7.1875e-06	5.1434	1.7865e-05	Chryseobacterium sp. CHNTR56 MYb120 - Comamonas sp. 12022 MYb131; Chryseobacterium sp. CHNTR56 MYb120 - Escherichia coli OP50; Combination - Comamonas sp. 12022 MYb131; Escherichia coli OP50 - Comamonas sp. 12022 MYb131; Combination - Escherichia coli OP50
672.4197__369.16	21.577	7.2133e-06	5.1419	1.7916e-05	Chryseobacterium sp. CHNTR56 MYb120 - Escherichia coli OP50; Comamonas sp. 12022 MYb131 - Escherichia coli OP50; Combination - Escherichia coli OP50
592.3744__581.64	21.574	7.2195e-06	5.1415	1.792e-05	Chryseobacterium sp. CHNTR56 MYb120 - Escherichia coli OP50; Comamonas sp. 12022 MYb131 - Escherichia coli OP50; Combination - Escherichia coli OP50
456.2541__343.36	21.571	7.2252e-06	5.1412	1.7921e-05	Chryseobacterium sp. CHNTR56 MYb120 - Escherichia coli OP50; Comamonas sp. 12022 MYb131 - Escherichia coli OP50; Combination - Escherichia coli OP50
512.3872__665.45	21.566	7.2357e-06	5.1405	1.7928e-05	Comamonas sp. 12022 MYb131 - Chryseobacterium sp. CHNTR56 MYb120; Combination - Chryseobacterium sp. CHNTR56 MYb120; Chryseobacterium sp. CHNTR56 MYb120 - Escherichia coli OP50; Comamonas sp. 12022 MYb131 - Escherichia coli OP50; Combination - Escherichia coli OP50
258.1079__370.94	21.565	7.2378e-06	5.1404	1.7928e-05	Chryseobacterium sp. CHNTR56 MYb120 - Escherichia coli OP50; Comamonas sp. 12022 MYb131 - Escherichia coli OP50; Combination - Escherichia coli OP50
402.2905__667.88	21.556	7.256e-06	5.1393	1.7961e-05	Comamonas sp. 12022 MYb131 - Chryseobacterium sp. CHNTR56 MYb120; Combination - Chryseobacterium sp. CHNTR56 MYb120; Chryseobacterium sp. CHNTR56 MYb120 - Escherichia coli OP50; Comamonas sp. 12022 MYb131 - Escherichia coli OP50; Combination - Escherichia coli OP50
370.3312__662.21	21.55	7.2701e-06	5.1385	1.7983e-05	Comamonas sp. 12022 MYb131 - Chryseobacterium sp. CHNTR56 MYb120; Chryseobacterium sp. CHNTR56 MYb120 - Escherichia coli OP50; Comamonas sp. 12022 MYb131 - Escherichia coli OP50; Combination - Escherichia coli OP50
261.0272__66.36	21.53	7.3127e-06	5.1359	1.8076e-05	Comamonas sp. 12022 MYb131 - Chryseobacterium sp. CHNTR56 MYb120; Combination - Chryseobacterium sp. CHNTR56 MYb120; Comamonas sp. 12022 MYb131 - Escherichia coli OP50; Combination - Escherichia coli OP50
521.3352__221.23	21.511	7.354e-06	5.1335	1.8162e-05	Chryseobacterium sp. CHNTR56 MYb120 - Escherichia coli OP50; Comamonas sp. 12022 MYb131 - Escherichia coli OP50; Combination - Escherichia coli OP50
605.4193__552.91	21.509	7.3574e-06	5.1333	1.8162e-05	Chryseobacterium sp. CHNTR56 MYb120 - Escherichia coli OP50; Comamonas sp. 12022 MYb131 - Escherichia coli OP50; Combination - Escherichia coli OP50
282.2618__725.92	21.507	7.3626e-06	5.133	1.8162e-05	Comamonas sp. 12022 MYb131 - Chryseobacterium sp. CHNTR56 MYb120; Chryseobacterium sp. CHNTR56 MYb120 - Escherichia coli OP50; Comamonas sp. 12022 MYb131 - Escherichia coli OP50; Combination - Escherichia coli OP50
181.0409__494.72	21.501	7.3754e-06	5.1322	1.8181e-05	Chryseobacterium sp. CHNTR56 MYb120 - Escherichia coli OP50; Comamonas sp. 12022 MYb131 - Escherichia coli OP50; Combination - Escherichia coli OP50
637.3825__583.89	21.487	7.4062e-06	5.1304	1.8245e-05	Chryseobacterium sp. CHNTR56 MYb120 - Escherichia coli OP50; Comamonas sp. 12022 MYb131 - Escherichia coli OP50; Combination - Escherichia coli OP50
188.0739__199.42	21.472	7.4391e-06	5.1285	1.8313e-05	Chryseobacterium sp. CHNTR56 MYb120 - Escherichia coli OP50; Comamonas sp. 12022 MYb131 - Escherichia coli OP50; Combination - Escherichia coli OP50
664.4329__704.02	21.463	7.4589e-06	5.1273	1.8343e-05	Combination - Chryseobacterium sp. CHNTR56 MYb120; Chryseobacterium sp. CHNTR56 MYb120 - Escherichia coli OP50; Comamonas sp. 12022 MYb131 - Escherichia coli OP50; Combination - Escherichia coli OP50
644.1117__162.08	21.461	7.4614e-06	5.1272	1.8343e-05	Chryseobacterium sp. CHNTR56 MYb120 - Comamonas sp. 12022 MYb131; Chryseobacterium sp. CHNTR56 MYb120 - Escherichia coli OP50; Combination - Comamonas sp. 12022 MYb131; Combination - Escherichia coli OP50
270.1922__202.42	21.454	7.4779e-06	5.1262	1.8371e-05	Comamonas sp. 12022 MYb131 - Chryseobacterium sp. CHNTR56 MYb120; Chryseobacterium sp. CHNTR56 MYb120 - Escherichia coli OP50; Comamonas sp. 12022 MYb131 - Escherichia coli OP50; Combination - Escherichia coli OP50
387.2718__624.52	21.445	7.4987e-06	5.125	1.841e-05	Comamonas sp. 12022 MYb131 - Chryseobacterium sp. CHNTR56 MYb120; Combination - Chryseobacterium sp. CHNTR56 MYb120; Chryseobacterium sp. CHNTR56 MYb120 - Escherichia coli OP50; Comamonas sp. 12022 MYb131 - Escherichia coli OP50; Combination - Escherichia coli OP50
450.7899__343.69	21.437	7.5163e-06	5.124	1.8439e-05	Chryseobacterium sp. CHNTR56 MYb120 - Escherichia coli OP50; Comamonas sp. 12022 MYb131 - Escherichia coli OP50; Combination - Escherichia coli OP50
307.9823__83.46	21.435	7.5209e-06	5.1237	1.8439e-05	Chryseobacterium sp. CHNTR56 MYb120 - Comamonas sp. 12022 MYb131; Combination - Comamonas sp. 12022 MYb131; Escherichia coli OP50 - Comamonas sp. 12022 MYb131
373.0972__832.17	21.43	7.53e-06	5.1232	1.8449e-05	Comamonas sp. 12022 MYb131 - Chryseobacterium sp. CHNTR56 MYb120; Combination - Chryseobacterium sp. CHNTR56 MYb120; Chryseobacterium sp. CHNTR56 MYb120 - Escherichia coli OP50; Comamonas sp. 12022 MYb131 - Escherichia coli OP50; Combination - Escherichia coli OP50
362.7308__319.75	21.427	7.5375e-06	5.1228	1.8455e-05	Combination - Chryseobacterium sp. CHNTR56 MYb120; Chryseobacterium sp. CHNTR56 MYb120 - Escherichia coli OP50; Comamonas sp. 12022 MYb131 - Escherichia coli OP50; Combination - Escherichia coli OP50
487.3095__481.35	21.414	7.5662e-06	5.1211	1.8512e-05	Chryseobacterium sp. CHNTR56 MYb120 - Escherichia coli OP50; Comamonas sp. 12022 MYb131 - Escherichia coli OP50; Combination - Escherichia coli OP50
486.3064__481.19	21.373	7.6591e-06	5.1158	1.8727e-05	Chryseobacterium sp. CHNTR56 MYb120 - Escherichia coli OP50; Comamonas sp. 12022 MYb131 - Escherichia coli OP50; Combination - Escherichia coli OP50
246.1174__549.11	21.36	7.6878e-06	5.1142	1.8784e-05	Chryseobacterium sp. CHNTR56 MYb120 - Escherichia coli OP50; Comamonas sp. 12022 MYb131 - Escherichia coli OP50; Combination - Escherichia coli OP50
470.3954__667.15	21.348	7.715e-06	5.1127	1.8838e-05	Comamonas sp. 12022 MYb131 - Chryseobacterium sp. CHNTR56 MYb120; Chryseobacterium sp. CHNTR56 MYb120 - Escherichia coli OP50; Comamonas sp. 12022 MYb131 - Escherichia coli OP50; Combination - Escherichia coli OP50
474.2946__330.42	21.345	7.7224e-06	5.1122	1.8843e-05	Chryseobacterium sp. CHNTR56 MYb120 - Escherichia coli OP50; Comamonas sp. 12022 MYb131 - Escherichia coli OP50; Combination - Escherichia coli OP50
489.1282__770.63	21.337	7.7398e-06	5.1113	1.8873e-05	Comamonas sp. 12022 MYb131 - Chryseobacterium sp. CHNTR56 MYb120; Chryseobacterium sp. CHNTR56 MYb120 - Escherichia coli OP50; Comamonas sp. 12022 MYb131 - Escherichia coli OP50; Combination - Escherichia coli OP50
492.9709__377.14	21.326	7.7655e-06	5.1098	1.8923e-05	Combination - Chryseobacterium sp. CHNTR56 MYb120; Chryseobacterium sp. CHNTR56 MYb120 - Escherichia coli OP50; Comamonas sp. 12022 MYb131 - Escherichia coli OP50; Combination - Escherichia coli OP50
155.1543__234.81	21.319	7.7825e-06	5.1089	1.8945e-05	Comamonas sp. 12022 MYb131 - Chryseobacterium sp. CHNTR56 MYb120; Chryseobacterium sp. CHNTR56 MYb120 - Escherichia coli OP50; Comamonas sp. 12022 MYb131 - Escherichia coli OP50; Combination - Escherichia coli OP50
222.1726__237.77	21.318	7.7852e-06	5.1087	1.8945e-05	Chryseobacterium sp. CHNTR56 MYb120 - Escherichia coli OP50; Comamonas sp. 12022 MYb131 - Escherichia coli OP50; Combination - Escherichia coli OP50
555.1763__832.03	21.307	7.8095e-06	5.1074	1.8992e-05	Comamonas sp. 12022 MYb131 - Chryseobacterium sp. CHNTR56 MYb120; Combination - Chryseobacterium sp. CHNTR56 MYb120; Chryseobacterium sp. CHNTR56 MYb120 - Escherichia coli OP50; Comamonas sp. 12022 MYb131 - Escherichia coli OP50; Combination - Escherichia coli OP50
483.7763__594.12	21.3	7.825e-06	5.1065	1.9016e-05	Combination - Chryseobacterium sp. CHNTR56 MYb120; Chryseobacterium sp. CHNTR56 MYb120 - Escherichia coli OP50; Comamonas sp. 12022 MYb131 - Escherichia coli OP50; Combination - Escherichia coli OP50
200.107__625.45	21.298	7.8316e-06	5.1061	1.902e-05	Comamonas sp. 12022 MYb131 - Chryseobacterium sp. CHNTR56 MYb120; Combination - Chryseobacterium sp. CHNTR56 MYb120; Chryseobacterium sp. CHNTR56 MYb120 - Escherichia coli OP50; Comamonas sp. 12022 MYb131 - Escherichia coli OP50; Combination - Escherichia coli OP50
606.2806__161.34	21.294	7.8404e-06	5.1057	1.9028e-05	Chryseobacterium sp. CHNTR56 MYb120 - Comamonas sp. 12022 MYb131; Chryseobacterium sp. CHNTR56 MYb120 - Combination; Chryseobacterium sp. CHNTR56 MYb120 - Escherichia coli OP50; Combination - Comamonas sp. 12022 MYb131; Escherichia coli OP50 - Comamonas sp. 12022 MYb131
80.6059__376.2	21.28	7.8716e-06	5.1039	1.9084e-05	Combination - Chryseobacterium sp. CHNTR56 MYb120; Chryseobacterium sp. CHNTR56 MYb120 - Escherichia coli OP50; Comamonas sp. 12022 MYb131 - Escherichia coli OP50; Combination - Escherichia coli OP50
520.317__550.57	21.279	7.874e-06	5.1038	1.9084e-05	Chryseobacterium sp. CHNTR56 MYb120 - Escherichia coli OP50; Comamonas sp. 12022 MYb131 - Escherichia coli OP50; Combination - Escherichia coli OP50
532.773__38.28	21.276	7.8829e-06	5.1033	1.9093e-05	Comamonas sp. 12022 MYb131 - Chryseobacterium sp. CHNTR56 MYb120; Chryseobacterium sp. CHNTR56 MYb120 - Escherichia coli OP50; Comamonas sp. 12022 MYb131 - Escherichia coli OP50; Combination - Escherichia coli OP50
398.3376__668.15	21.253	7.9358e-06	5.1004	1.9193e-05	Comamonas sp. 12022 MYb131 - Chryseobacterium sp. CHNTR56 MYb120; Combination - Chryseobacterium sp. CHNTR56 MYb120; Chryseobacterium sp. CHNTR56 MYb120 - Escherichia coli OP50; Comamonas sp. 12022 MYb131 - Escherichia coli OP50; Combination - Escherichia coli OP50
417.2608__668.16	21.251	7.9413e-06	5.1001	1.9193e-05	Comamonas sp. 12022 MYb131 - Chryseobacterium sp. CHNTR56 MYb120; Combination - Chryseobacterium sp. CHNTR56 MYb120; Chryseobacterium sp. CHNTR56 MYb120 - Escherichia coli OP50; Comamonas sp. 12022 MYb131 - Escherichia coli OP50; Combination - Escherichia coli OP50
494.8026__353.31	21.249	7.9442e-06	5.1	1.9193e-05	Chryseobacterium sp. CHNTR56 MYb120 - Escherichia coli OP50; Comamonas sp. 12022 MYb131 - Escherichia coli OP50; Combination - Escherichia coli OP50
432.2493__333.22	21.249	7.9458e-06	5.0999	1.9193e-05	Chryseobacterium sp. CHNTR56 MYb120 - Escherichia coli OP50; Comamonas sp. 12022 MYb131 - Escherichia coli OP50; Combination - Escherichia coli OP50
519.3138__550.48	21.246	7.9518e-06	5.0995	1.9195e-05	Chryseobacterium sp. CHNTR56 MYb120 - Escherichia coli OP50; Comamonas sp. 12022 MYb131 - Escherichia coli OP50; Combination - Escherichia coli OP50
521.3199__550.5	21.238	7.9724e-06	5.0984	1.9232e-05	Chryseobacterium sp. CHNTR56 MYb120 - Escherichia coli OP50; Comamonas sp. 12022 MYb131 - Escherichia coli OP50; Combination - Escherichia coli OP50
481.3118__629.93	21.232	7.9844e-06	5.0978	1.9239e-05	Chryseobacterium sp. CHNTR56 MYb120 - Escherichia coli OP50; Comamonas sp. 12022 MYb131 - Escherichia coli OP50; Combination - Escherichia coli OP50
467.3477__242.06	21.229	7.993e-06	5.0973	1.9239e-05	Chryseobacterium sp. CHNTR56 MYb120 - Escherichia coli OP50; Comamonas sp. 12022 MYb131 - Escherichia coli OP50; Combination - Escherichia coli OP50
400.7523__556.56	21.229	7.9937e-06	5.0973	1.9239e-05	Comamonas sp. 12022 MYb131 - Chryseobacterium sp. CHNTR56 MYb120; Chryseobacterium sp. CHNTR56 MYb120 - Escherichia coli OP50; Comamonas sp. 12022 MYb131 - Escherichia coli OP50; Combination - Escherichia coli OP50
431.2467__333.13	21.224	8.0041e-06	5.0967	1.9239e-05	Chryseobacterium sp. CHNTR56 MYb120 - Escherichia coli OP50; Comamonas sp. 12022 MYb131 - Escherichia coli OP50; Combination - Escherichia coli OP50
393.3168__784.27	21.223	8.0057e-06	5.0966	1.9239e-05	Chryseobacterium sp. CHNTR56 MYb120 - Escherichia coli OP50; Comamonas sp. 12022 MYb131 - Escherichia coli OP50; Combination - Escherichia coli OP50
546.3483__287.4	21.222	8.0101e-06	5.0964	1.9239e-05	Chryseobacterium sp. CHNTR56 MYb120 - Escherichia coli OP50; Comamonas sp. 12022 MYb131 - Escherichia coli OP50; Combination - Escherichia coli OP50
398.311__536.07	21.221	8.0126e-06	5.0962	1.9239e-05	Chryseobacterium sp. CHNTR56 MYb120 - Escherichia coli OP50; Comamonas sp. 12022 MYb131 - Escherichia coli OP50; Combination - Escherichia coli OP50
503.3125__595.01	21.209	8.0405e-06	5.0947	1.9292e-05	Chryseobacterium sp. CHNTR56 MYb120 - Escherichia coli OP50; Comamonas sp. 12022 MYb131 - Escherichia coli OP50; Combination - Escherichia coli OP50
491.183__759.99	21.207	8.0453e-06	5.0945	1.9292e-05	Comamonas sp. 12022 MYb131 - Chryseobacterium sp. CHNTR56 MYb120; Combination - Chryseobacterium sp. CHNTR56 MYb120; Chryseobacterium sp. CHNTR56 MYb120 - Escherichia coli OP50; Comamonas sp. 12022 MYb131 - Escherichia coli OP50; Combination - Escherichia coli OP50
436.7708__592.41	21.201	8.0603e-06	5.0936	1.9315e-05	Chryseobacterium sp. CHNTR56 MYb120 - Escherichia coli OP50; Comamonas sp. 12022 MYb131 - Escherichia coli OP50; Combination - Escherichia coli OP50
714.4249__336.49	21.176	8.119e-06	5.0905	1.9443e-05	Chryseobacterium sp. CHNTR56 MYb120 - Escherichia coli OP50; Comamonas sp. 12022 MYb131 - Escherichia coli OP50; Combination - Escherichia coli OP50
486.3618__220.68	21.169	8.1374e-06	5.0895	1.9473e-05	Chryseobacterium sp. CHNTR56 MYb120 - Escherichia coli OP50; Comamonas sp. 12022 MYb131 - Escherichia coli OP50; Combination - Escherichia coli OP50
176.107__454.63	21.161	8.1556e-06	5.0885	1.9504e-05	Comamonas sp. 12022 MYb131 - Chryseobacterium sp. CHNTR56 MYb120; Combination - Chryseobacterium sp. CHNTR56 MYb120; Chryseobacterium sp. CHNTR56 MYb120 - Escherichia coli OP50; Comamonas sp. 12022 MYb131 - Escherichia coli OP50; Combination - Escherichia coli OP50
271.1259__574	21.154	8.1735e-06	5.0876	1.9534e-05	Chryseobacterium sp. CHNTR56 MYb120 - Escherichia coli OP50; Comamonas sp. 12022 MYb131 - Escherichia coli OP50; Combination - Escherichia coli OP50
391.2839__898.52	21.149	8.1856e-06	5.0869	1.955e-05	Chryseobacterium sp. CHNTR56 MYb120 - Escherichia coli OP50; Comamonas sp. 12022 MYb131 - Escherichia coli OP50; Combination - Escherichia coli OP50
103.0506__566.76	21.112	8.2751e-06	5.0822	1.9751e-05	Chryseobacterium sp. CHNTR56 MYb120 - Escherichia coli OP50; Comamonas sp. 12022 MYb131 - Escherichia coli OP50; Combination - Escherichia coli OP50
487.3646__220.68	21.102	8.3002e-06	5.0809	1.9798e-05	Chryseobacterium sp. CHNTR56 MYb120 - Escherichia coli OP50; Comamonas sp. 12022 MYb131 - Escherichia coli OP50; Combination - Escherichia coli OP50
256.8336__38.34	21.097	8.314e-06	5.0802	1.9814e-05	Chryseobacterium sp. CHNTR56 MYb120 - Escherichia coli OP50; Comamonas sp. 12022 MYb131 - Escherichia coli OP50; Combination - Escherichia coli OP50
353.3088__669.25	21.093	8.3229e-06	5.0797	1.9814e-05	Comamonas sp. 12022 MYb131 - Chryseobacterium sp. CHNTR56 MYb120; Combination - Chryseobacterium sp. CHNTR56 MYb120; Chryseobacterium sp. CHNTR56 MYb120 - Escherichia coli OP50; Comamonas sp. 12022 MYb131 - Escherichia coli OP50; Combination - Escherichia coli OP50
472.3376__593.64	21.093	8.3238e-06	5.0797	1.9814e-05	Chryseobacterium sp. CHNTR56 MYb120 - Escherichia coli OP50; Comamonas sp. 12022 MYb131 - Escherichia coli OP50; Combination - Escherichia coli OP50
426.7555__338.05	21.087	8.338e-06	5.0789	1.9835e-05	Chryseobacterium sp. CHNTR56 MYb120 - Escherichia coli OP50; Comamonas sp. 12022 MYb131 - Escherichia coli OP50; Combination - Escherichia coli OP50
619.4032__705.27	21.065	8.3937e-06	5.076	1.9954e-05	Combination - Chryseobacterium sp. CHNTR56 MYb120; Chryseobacterium sp. CHNTR56 MYb120 - Escherichia coli OP50; Comamonas sp. 12022 MYb131 - Escherichia coli OP50; Combination - Escherichia coli OP50
106.0044__33.84	21.061	8.4017e-06	5.0756	1.996e-05	Chryseobacterium sp. CHNTR56 MYb120 - Escherichia coli OP50; Comamonas sp. 12022 MYb131 - Escherichia coli OP50; Combination - Escherichia coli OP50
483.279__352.95	21.054	8.4194e-06	5.0747	1.9989e-05	Chryseobacterium sp. CHNTR56 MYb120 - Escherichia coli OP50; Comamonas sp. 12022 MYb131 - Escherichia coli OP50; Combination - Escherichia coli OP50
284.6871__273.39	21.044	8.4455e-06	5.0734	2.0038e-05	Chryseobacterium sp. CHNTR56 MYb120 - Escherichia coli OP50; Comamonas sp. 12022 MYb131 - Escherichia coli OP50; Combination - Escherichia coli OP50
502.81__594.9	21.03	8.4803e-06	5.0716	2.0107e-05	Chryseobacterium sp. CHNTR56 MYb120 - Escherichia coli OP50; Comamonas sp. 12022 MYb131 - Escherichia coli OP50; Combination - Escherichia coli OP50
454.7357__38.41	21.022	8.5023e-06	5.0705	2.0146e-05	Comamonas sp. 12022 MYb131 - Chryseobacterium sp. CHNTR56 MYb120; Chryseobacterium sp. CHNTR56 MYb120 - Escherichia coli OP50; Comamonas sp. 12022 MYb131 - Escherichia coli OP50; Combination - Escherichia coli OP50
211.9841__65.8	21.001	8.5556e-06	5.0677	2.0259e-05	Chryseobacterium sp. CHNTR56 MYb120 - Combination; Chryseobacterium sp. CHNTR56 MYb120 - Escherichia coli OP50; Comamonas sp. 12022 MYb131 - Combination; Comamonas sp. 12022 MYb131 - Escherichia coli OP50; Combination - Escherichia coli OP50
575.8476__353.25	20.997	8.5656e-06	5.0672	2.027e-05	Chryseobacterium sp. CHNTR56 MYb120 - Escherichia coli OP50; Comamonas sp. 12022 MYb131 - Escherichia coli OP50; Combination - Escherichia coli OP50
504.3018__629.87	20.966	8.6465e-06	5.0632	2.0447e-05	Comamonas sp. 12022 MYb131 - Chryseobacterium sp. CHNTR56 MYb120; Combination - Chryseobacterium sp. CHNTR56 MYb120; Chryseobacterium sp. CHNTR56 MYb120 - Escherichia coli OP50; Comamonas sp. 12022 MYb131 - Escherichia coli OP50; Combination - Escherichia coli OP50
499.3667__549.16	20.942	8.7082e-06	5.0601	2.058e-05	Chryseobacterium sp. CHNTR56 MYb120 - Escherichia coli OP50; Comamonas sp. 12022 MYb131 - Escherichia coli OP50; Combination - Escherichia coli OP50
666.4478__662.54	20.929	8.7428e-06	5.0584	2.0637e-05	Comamonas sp. 12022 MYb131 - Chryseobacterium sp. CHNTR56 MYb120; Combination - Chryseobacterium sp. CHNTR56 MYb120; Chryseobacterium sp. CHNTR56 MYb120 - Escherichia coli OP50; Comamonas sp. 12022 MYb131 - Escherichia coli OP50; Combination - Escherichia coli OP50
446.12__770.22	20.928	8.7436e-06	5.0583	2.0637e-05	Chryseobacterium sp. CHNTR56 MYb120 - Escherichia coli OP50; Comamonas sp. 12022 MYb131 - Escherichia coli OP50; Combination - Escherichia coli OP50
486.1129__770.11	20.911	8.7896e-06	5.056	2.0731e-05	Chryseobacterium sp. CHNTR56 MYb120 - Escherichia coli OP50; Comamonas sp. 12022 MYb131 - Escherichia coli OP50; Combination - Escherichia coli OP50
397.335__668.12	20.905	8.8057e-06	5.0552	2.0752e-05	Comamonas sp. 12022 MYb131 - Chryseobacterium sp. CHNTR56 MYb120; Combination - Chryseobacterium sp. CHNTR56 MYb120; Chryseobacterium sp. CHNTR56 MYb120 - Escherichia coli OP50; Comamonas sp. 12022 MYb131 - Escherichia coli OP50; Combination - Escherichia coli OP50
433.2671__547.24	20.903	8.8099e-06	5.055	2.0752e-05	Chryseobacterium sp. CHNTR56 MYb120 - Escherichia coli OP50; Comamonas sp. 12022 MYb131 - Escherichia coli OP50; Combination - Escherichia coli OP50
267.172__650.31	20.897	8.8266e-06	5.0542	2.077e-05	Chryseobacterium sp. CHNTR56 MYb120 - Escherichia coli OP50; Comamonas sp. 12022 MYb131 - Escherichia coli OP50; Combination - Escherichia coli OP50
506.77__38.22	20.896	8.8291e-06	5.0541	2.077e-05	Comamonas sp. 12022 MYb131 - Chryseobacterium sp. CHNTR56 MYb120; Combination - Chryseobacterium sp. CHNTR56 MYb120; Chryseobacterium sp. CHNTR56 MYb120 - Escherichia coli OP50; Comamonas sp. 12022 MYb131 - Escherichia coli OP50; Combination - Escherichia coli OP50
469.3135__793.02	20.891	8.8421e-06	5.0534	2.0787e-05	Chryseobacterium sp. CHNTR56 MYb120 - Escherichia coli OP50; Comamonas sp. 12022 MYb131 - Escherichia coli OP50; Combination - Escherichia coli OP50
163.0992__200.36	20.889	8.848e-06	5.0532	2.0788e-05	Comamonas sp. 12022 MYb131 - Chryseobacterium sp. CHNTR56 MYb120; Chryseobacterium sp. CHNTR56 MYb120 - Escherichia coli OP50; Comamonas sp. 12022 MYb131 - Escherichia coli OP50; Combination - Escherichia coli OP50
429.4048__874.28	20.88	8.8724e-06	5.052	2.0818e-05	Chryseobacterium sp. CHNTR56 MYb120 - Escherichia coli OP50; Comamonas sp. 12022 MYb131 - Escherichia coli OP50; Combination - Escherichia coli OP50
465.3783__775.88	20.879	8.8752e-06	5.0518	2.0818e-05	Chryseobacterium sp. CHNTR56 MYb120 - Escherichia coli OP50; Comamonas sp. 12022 MYb131 - Escherichia coli OP50; Combination - Escherichia coli OP50
291.1933__302.53	20.878	8.8782e-06	5.0517	2.0818e-05	Comamonas sp. 12022 MYb131 - Chryseobacterium sp. CHNTR56 MYb120; Chryseobacterium sp. CHNTR56 MYb120 - Escherichia coli OP50; Comamonas sp. 12022 MYb131 - Escherichia coli OP50; Combination - Escherichia coli OP50
148.9771__30.93	20.871	8.8958e-06	5.0508	2.0845e-05	Comamonas sp. 12022 MYb131 - Chryseobacterium sp. CHNTR56 MYb120; Chryseobacterium sp. CHNTR56 MYb120 - Escherichia coli OP50; Comamonas sp. 12022 MYb131 - Escherichia coli OP50; Combination - Escherichia coli OP50
172.5879__206.59	20.864	8.9155e-06	5.0499	2.0878e-05	Comamonas sp. 12022 MYb131 - Chryseobacterium sp. CHNTR56 MYb120; Chryseobacterium sp. CHNTR56 MYb120 - Escherichia coli OP50; Comamonas sp. 12022 MYb131 - Escherichia coli OP50; Combination - Escherichia coli OP50
296.0972__67.06	20.844	8.9671e-06	5.0473	2.0985e-05	Comamonas sp. 12022 MYb131 - Chryseobacterium sp. CHNTR56 MYb120; Chryseobacterium sp. CHNTR56 MYb120 - Escherichia coli OP50; Comamonas sp. 12022 MYb131 - Escherichia coli OP50; Combination - Escherichia coli OP50
666.132__148.67	20.817	9.0427e-06	5.0437	2.1149e-05	Chryseobacterium sp. CHNTR56 MYb120 - Comamonas sp. 12022 MYb131; Chryseobacterium sp. CHNTR56 MYb120 - Combination; Combination - Comamonas sp. 12022 MYb131; Escherichia coli OP50 - Comamonas sp. 12022 MYb131
622.4214__663.57	20.813	9.0516e-06	5.0433	2.1156e-05	Comamonas sp. 12022 MYb131 - Chryseobacterium sp. CHNTR56 MYb120; Combination - Chryseobacterium sp. CHNTR56 MYb120; Chryseobacterium sp. CHNTR56 MYb120 - Escherichia coli OP50; Comamonas sp. 12022 MYb131 - Escherichia coli OP50; Combination - Escherichia coli OP50
459.1192__221.03	20.801	9.0868e-06	5.0416	2.1224e-05	Chryseobacterium sp. CHNTR56 MYb120 - Comamonas sp. 12022 MYb131; Combination - Comamonas sp. 12022 MYb131; Escherichia coli OP50 - Comamonas sp. 12022 MYb131; Combination - Escherichia coli OP50
223.0637__494.98	20.796	9.0994e-06	5.041	2.124e-05	Chryseobacterium sp. CHNTR56 MYb120 - Escherichia coli OP50; Comamonas sp. 12022 MYb131 - Escherichia coli OP50; Combination - Escherichia coli OP50
488.2746__643.01	20.792	9.1102e-06	5.0405	2.1244e-05	Chryseobacterium sp. CHNTR56 MYb120 - Comamonas sp. 12022 MYb131; Combination - Comamonas sp. 12022 MYb131; Escherichia coli OP50 - Comamonas sp. 12022 MYb131; Escherichia coli OP50 - Combination
437.2853__629.99	20.791	9.1129e-06	5.0403	2.1244e-05	Chryseobacterium sp. CHNTR56 MYb120 - Escherichia coli OP50; Comamonas sp. 12022 MYb131 - Escherichia coli OP50; Combination - Escherichia coli OP50
322.1342__223.3	20.786	9.1265e-06	5.0397	2.1261e-05	Combination - Chryseobacterium sp. CHNTR56 MYb120; Chryseobacterium sp. CHNTR56 MYb120 - Escherichia coli OP50; Comamonas sp. 12022 MYb131 - Escherichia coli OP50; Combination - Escherichia coli OP50
321.1306__328.78	20.784	9.132e-06	5.0394	2.1261e-05	Comamonas sp. 12022 MYb131 - Chryseobacterium sp. CHNTR56 MYb120; Combination - Chryseobacterium sp. CHNTR56 MYb120; Chryseobacterium sp. CHNTR56 MYb120 - Escherichia coli OP50; Comamonas sp. 12022 MYb131 - Escherichia coli OP50; Combination - Escherichia coli OP50
713.4212__336.71	20.769	9.1726e-06	5.0375	2.1341e-05	Chryseobacterium sp. CHNTR56 MYb120 - Escherichia coli OP50; Comamonas sp. 12022 MYb131 - Escherichia coli OP50; Combination - Escherichia coli OP50
577.3919__664.46	20.766	9.1821e-06	5.0371	2.135e-05	Comamonas sp. 12022 MYb131 - Chryseobacterium sp. CHNTR56 MYb120; Combination - Chryseobacterium sp. CHNTR56 MYb120; Chryseobacterium sp. CHNTR56 MYb120 - Escherichia coli OP50; Comamonas sp. 12022 MYb131 - Escherichia coli OP50; Combination - Escherichia coli OP50
337.1654__583.71	20.762	9.1935e-06	5.0365	2.1353e-05	Chryseobacterium sp. CHNTR56 MYb120 - Escherichia coli OP50; Comamonas sp. 12022 MYb131 - Escherichia coli OP50; Combination - Escherichia coli OP50
429.7914__658.89	20.76	9.1979e-06	5.0363	2.1353e-05	Combination - Chryseobacterium sp. CHNTR56 MYb120; Chryseobacterium sp. CHNTR56 MYb120 - Escherichia coli OP50; Comamonas sp. 12022 MYb131 - Escherichia coli OP50; Combination - Escherichia coli OP50
779.5189__556.55	20.759	9.201e-06	5.0362	2.1353e-05	Chryseobacterium sp. CHNTR56 MYb120 - Escherichia coli OP50; Comamonas sp. 12022 MYb131 - Escherichia coli OP50; Combination - Escherichia coli OP50
471.3356__548.9	20.72	9.3094e-06	5.0311	2.157e-05	Chryseobacterium sp. CHNTR56 MYb120 - Escherichia coli OP50; Comamonas sp. 12022 MYb131 - Escherichia coli OP50; Combination - Escherichia coli OP50
425.1358__526.63	20.72	9.3103e-06	5.031	2.157e-05	Comamonas sp. 12022 MYb131 - Chryseobacterium sp. CHNTR56 MYb120; Chryseobacterium sp. CHNTR56 MYb120 - Escherichia coli OP50; Comamonas sp. 12022 MYb131 - Escherichia coli OP50; Combination - Escherichia coli OP50
431.2612__547.26	20.719	9.3125e-06	5.0309	2.157e-05	Chryseobacterium sp. CHNTR56 MYb120 - Escherichia coli OP50; Comamonas sp. 12022 MYb131 - Escherichia coli OP50; Combination - Escherichia coli OP50
358.7187__336.38	20.712	9.3321e-06	5.03	2.1589e-05	Comamonas sp. 12022 MYb131 - Chryseobacterium sp. CHNTR56 MYb120; Chryseobacterium sp. CHNTR56 MYb120 - Escherichia coli OP50; Comamonas sp. 12022 MYb131 - Escherichia coli OP50; Combination - Escherichia coli OP50
543.2322__276.95	20.712	9.3331e-06	5.03	2.1589e-05	Chryseobacterium sp. CHNTR56 MYb120 - Escherichia coli OP50; Comamonas sp. 12022 MYb131 - Escherichia coli OP50; Combination - Escherichia coli OP50
688.5196__662.27	20.699	9.3706e-06	5.0282	2.1662e-05	Combination - Chryseobacterium sp. CHNTR56 MYb120; Chryseobacterium sp. CHNTR56 MYb120 - Escherichia coli OP50; Comamonas sp. 12022 MYb131 - Escherichia coli OP50; Combination - Escherichia coli OP50
451.7931__337.71	20.661	9.4791e-06	5.0232	2.1899e-05	Chryseobacterium sp. CHNTR56 MYb120 - Escherichia coli OP50; Comamonas sp. 12022 MYb131 - Escherichia coli OP50; Combination - Escherichia coli OP50
233.0783__365.6	20.654	9.4995e-06	5.0223	2.1932e-05	Chryseobacterium sp. CHNTR56 MYb120 - Escherichia coli OP50; Comamonas sp. 12022 MYb131 - Escherichia coli OP50; Combination - Escherichia coli OP50
196.079__181.6	20.651	9.5081e-06	5.0219	2.1938e-05	Chryseobacterium sp. CHNTR56 MYb120 - Escherichia coli OP50; Comamonas sp. 12022 MYb131 - Escherichia coli OP50; Combination - Escherichia coli OP50
570.3101__578.01	20.634	9.5558e-06	5.0197	2.2034e-05	Chryseobacterium sp. CHNTR56 MYb120 - Escherichia coli OP50; Comamonas sp. 12022 MYb131 - Escherichia coli OP50; Combination - Escherichia coli OP50
195.5907__206.42	20.624	9.5851e-06	5.0184	2.2079e-05	Comamonas sp. 12022 MYb131 - Chryseobacterium sp. CHNTR56 MYb120; Chryseobacterium sp. CHNTR56 MYb120 - Escherichia coli OP50; Comamonas sp. 12022 MYb131 - Escherichia coli OP50; Combination - Escherichia coli OP50
366.2274__522.32	20.623	9.5875e-06	5.0183	2.2079e-05	Escherichia coli OP50 - Chryseobacterium sp. CHNTR56 MYb120; Escherichia coli OP50 - Comamonas sp. 12022 MYb131; Escherichia coli OP50 - Combination
91.0548__94.23	20.612	9.6207e-06	5.0168	2.2131e-05	Comamonas sp. 12022 MYb131 - Chryseobacterium sp. CHNTR56 MYb120; Combination - Chryseobacterium sp. CHNTR56 MYb120; Chryseobacterium sp. CHNTR56 MYb120 - Escherichia coli OP50; Comamonas sp. 12022 MYb131 - Escherichia coli OP50; Combination - Escherichia coli OP50
500.3082__376.68	20.61	9.6259e-06	5.0166	2.2131e-05	Chryseobacterium sp. CHNTR56 MYb120 - Escherichia coli OP50; Comamonas sp. 12022 MYb131 - Escherichia coli OP50; Combination - Escherichia coli OP50
109.5219__634.22	20.609	9.6297e-06	5.0164	2.2131e-05	Chryseobacterium sp. CHNTR56 MYb120 - Escherichia coli OP50; Comamonas sp. 12022 MYb131 - Escherichia coli OP50; Combination - Escherichia coli OP50
632.1906__883.12	20.607	9.6346e-06	5.0162	2.2131e-05	Chryseobacterium sp. CHNTR56 MYb120 - Escherichia coli OP50; Comamonas sp. 12022 MYb131 - Escherichia coli OP50; Combination - Escherichia coli OP50
393.2845__629.99	20.604	9.6439e-06	5.0157	2.2138e-05	Chryseobacterium sp. CHNTR56 MYb120 - Escherichia coli OP50; Comamonas sp. 12022 MYb131 - Escherichia coli OP50; Combination - Escherichia coli OP50
366.2847__541.32	20.597	9.665e-06	5.0148	2.2172e-05	Chryseobacterium sp. CHNTR56 MYb120 - Escherichia coli OP50; Comamonas sp. 12022 MYb131 - Escherichia coli OP50; Combination - Escherichia coli OP50
403.2928__668.06	20.562	9.7692e-06	5.0101	2.2388e-05	Comamonas sp. 12022 MYb131 - Chryseobacterium sp. CHNTR56 MYb120; Combination - Chryseobacterium sp. CHNTR56 MYb120; Chryseobacterium sp. CHNTR56 MYb120 - Escherichia coli OP50; Comamonas sp. 12022 MYb131 - Escherichia coli OP50; Combination - Escherichia coli OP50
361.0572__58.72	20.559	9.777e-06	5.0098	2.2388e-05	Chryseobacterium sp. CHNTR56 MYb120 - Comamonas sp. 12022 MYb131; Chryseobacterium sp. CHNTR56 MYb120 - Combination; Chryseobacterium sp. CHNTR56 MYb120 - Escherichia coli OP50; Combination - Escherichia coli OP50
184.0605__53.11	20.559	9.7775e-06	5.0098	2.2388e-05	Chryseobacterium sp. CHNTR56 MYb120 - Comamonas sp. 12022 MYb131; Chryseobacterium sp. CHNTR56 MYb120 - Combination; Chryseobacterium sp. CHNTR56 MYb120 - Escherichia coli OP50; Combination - Comamonas sp. 12022 MYb131; Combination - Escherichia coli OP50
309.2826__670.13	20.54	9.8342e-06	5.0073	2.2503e-05	Chryseobacterium sp. CHNTR56 MYb120 - Escherichia coli OP50; Comamonas sp. 12022 MYb131 - Escherichia coli OP50; Combination - Escherichia coli OP50
481.1749__467.53	20.536	9.8464e-06	5.0067	2.2517e-05	Chryseobacterium sp. CHNTR56 MYb120 - Escherichia coli OP50; Comamonas sp. 12022 MYb131 - Escherichia coli OP50; Combination - Escherichia coli OP50
446.7475__301	20.533	9.8537e-06	5.0064	2.2519e-05	Chryseobacterium sp. CHNTR56 MYb120 - Escherichia coli OP50; Comamonas sp. 12022 MYb131 - Escherichia coli OP50; Combination - Escherichia coli OP50
466.7916__558.43	20.531	9.8612e-06	5.0061	2.2522e-05	Comamonas sp. 12022 MYb131 - Chryseobacterium sp. CHNTR56 MYb120; Chryseobacterium sp. CHNTR56 MYb120 - Escherichia coli OP50; Comamonas sp. 12022 MYb131 - Escherichia coli OP50; Combination - Escherichia coli OP50
167.0703__591.21	20.519	9.8963e-06	5.0045	2.2579e-05	Chryseobacterium sp. CHNTR56 MYb120 - Escherichia coli OP50; Comamonas sp. 12022 MYb131 - Escherichia coli OP50; Combination - Escherichia coli OP50
271.2822__807.47	20.517	9.9021e-06	5.0043	2.2579e-05	Chryseobacterium sp. CHNTR56 MYb120 - Escherichia coli OP50; Comamonas sp. 12022 MYb131 - Escherichia coli OP50; Combination - Escherichia coli OP50
561.322__375.89	20.516	9.9051e-06	5.0041	2.2579e-05	Combination - Chryseobacterium sp. CHNTR56 MYb120; Chryseobacterium sp. CHNTR56 MYb120 - Escherichia coli OP50; Comamonas sp. 12022 MYb131 - Escherichia coli OP50; Combination - Escherichia coli OP50
367.7001__319.71	20.514	9.9136e-06	5.0038	2.2585e-05	Chryseobacterium sp. CHNTR56 MYb120 - Escherichia coli OP50; Comamonas sp. 12022 MYb131 - Escherichia coli OP50; Combination - Escherichia coli OP50
190.0714__770.22	20.507	9.9345e-06	5.0029	2.2618e-05	Chryseobacterium sp. CHNTR56 MYb120 - Escherichia coli OP50; Comamonas sp. 12022 MYb131 - Escherichia coli OP50; Combination - Escherichia coli OP50
150.0267__690.67	20.502	9.9499e-06	5.0022	2.2639e-05	Comamonas sp. 12022 MYb131 - Chryseobacterium sp. CHNTR56 MYb120; Combination - Chryseobacterium sp. CHNTR56 MYb120; Chryseobacterium sp. CHNTR56 MYb120 - Escherichia coli OP50; Comamonas sp. 12022 MYb131 - Escherichia coli OP50; Combination - Escherichia coli OP50
709.47__661.77	20.499	9.9593e-06	5.0018	2.2646e-05	Comamonas sp. 12022 MYb131 - Chryseobacterium sp. CHNTR56 MYb120; Combination - Chryseobacterium sp. CHNTR56 MYb120; Chryseobacterium sp. CHNTR56 MYb120 - Escherichia coli OP50; Comamonas sp. 12022 MYb131 - Escherichia coli OP50; Combination - Escherichia coli OP50
387.1803__544.89	20.491	9.9815e-06	5.0008	2.2682e-05	Chryseobacterium sp. CHNTR56 MYb120 - Escherichia coli OP50; Comamonas sp. 12022 MYb131 - Escherichia coli OP50; Combination - Escherichia coli OP50
498.3495__549.88	20.483	1.0007e-05	4.9997	2.2725e-05	Chryseobacterium sp. CHNTR56 MYb120 - Escherichia coli OP50; Comamonas sp. 12022 MYb131 - Escherichia coli OP50; Combination - Escherichia coli OP50
418.8004__658.9	20.477	1.0026e-05	4.9989	2.2754e-05	Chryseobacterium sp. CHNTR56 MYb120 - Escherichia coli OP50; Comamonas sp. 12022 MYb131 - Escherichia coli OP50; Combination - Escherichia coli OP50
219.1742__487.54	20.475	1.0033e-05	4.9986	2.2755e-05	Chryseobacterium sp. CHNTR56 MYb120 - Escherichia coli OP50; Comamonas sp. 12022 MYb131 - Escherichia coli OP50; Combination - Escherichia coli OP50
872.534__592.22	20.47	1.0047e-05	4.998	2.2773e-05	Chryseobacterium sp. CHNTR56 MYb120 - Escherichia coli OP50; Comamonas sp. 12022 MYb131 - Escherichia coli OP50; Combination - Escherichia coli OP50
384.3468__874.28	20.464	1.0064e-05	4.9972	2.2798e-05	Chryseobacterium sp. CHNTR56 MYb120 - Escherichia coli OP50; Comamonas sp. 12022 MYb131 - Escherichia coli OP50; Combination - Escherichia coli OP50
[truncated: 1,565 more rows]

## Sheet: Table S2_negative mode
Table S2: Differentially presented metabolites. Differentially presented metabolites among groups (FDR < 0.05), determined by ANOVA with Fisher’s LSD, are shown, for both modes
[truncated: 1,690 more rows]

[truncated: 12 more sheets: Table S3_chryseo_coma, Table S3_chryseo_combination, Table S3_coma_combination, Table S3_coma_EcoliOP50, Table S3_chryseo_EcoliOP50, Table S3_combination_EcoilOP50, Table S3_chryse_coma(N), Table S3_chryseo_Ecoli(N), Table S3_chryseo_combination(N), Table S3_coma_combination(N), Table S3_coma_Ecoli(N), Table S3_combination_Ecoli(N)]
